# Supplementary material for: Crystal structure of 1-cyclo­propane­carbon­yl-3-methyl-2,6-di-p-tolyl­piperidin-4-one
Source: Acta Crystallogr Sect E Struct Rep Online. 2014 Aug 30;70(Pt 9):o1056–7. doi: 10.1107/S1600536814018546 (PMC4186191; doi:10.1107/S1600536814018546)
Supplement: Supplementary file 1 [file e-70-o1056-sup1.cif]

##############################################################################
#                                                                            #
# This CIF contains the data in a paper accepted for publication in          #
# Acta Crystallographica Section E. It conforms to the requirements of       #
# Notes for Authors for Acta Crystallographica Section E, and has been       #
# peer reviewed under the auspices of the IUCr Commission on Journals.       #
#                                                                            #
# Full details of the Crystallographic Information File format               #
# are given in the paper "The Crystallographic Information File (CIF):       #
# a New Standard Archive File for Crystallography" by S. R. Hall, F. H.      #
# Allen and I. D. Brown [Acta Cryst. (1991), A47, 655-685].                  #
#                                                                            #
# The current version of the core CIF dictionary is obtainable from          #
# ftp://ftp.iucr.org/pub/cif_core.dic.                                       #
#                                                                            #
# Software is freely available for graphical display of the structure(s)     #
# in this CIF. For information consult the CIF software page                 #
# http://www.iucr.org/resources/cif/software.                                #
#                                                                            #
# This file may be used for bona fide research purposes within the           #
# scientific community so long as proper attribution is given to the journal # 
# article from which it was obtained.                                        #
#                                                                            #
##############################################################################
data_global
_audit_creation_method     SHELXL-97
_journal_date_recd_electronic     2014-07-27
_journal_date_accepted     2014-08-14
_journal_name_full     'Acta Crystallographica, Section E'
_journal_year     2014
_journal_volume     70
_journal_issue      9
_journal_page_first     o1056
_journal_page_last     o1057
_journal_paper_category     HO
_journal_paper_doi     10.1107/S1600536814018546
_journal_coeditor_code     SU2765
_publ_contact_author_name     'K. Krishnasamy'
_publ_contact_author_address
;
Department of Chemistry
Annamalai University
Annamalainagar-608 002
Chidambaram
Tamilnadu. India.
;
_publ_contact_author_email     'krishnasamybala56@gmail.com'
_publ_contact_author_fax     ?
_publ_contact_author_phone     ?
_publ_section_title
;
Crystal structure of
1-cyclopropanecarbonyl-3-methyl-2,6-di-<i>p</i>-tolylpiperidin-4-one
;
loop_
    _publ_author_name
    _publ_author_address
    'A. Kamaraj'
;
 Department of Chemistry
 Annamalai University
 Annamalainagar 608 002
 Chidambaram
 Tamilnadu
 India
;
    'S. Ranjith'
;       Department of Physics
        SRM University
        Ramapuram Campus
        Chennai 600 089
        India
;
    'R. Rajkumar '
;
 Department of Chemistry
 Annamalai University
 Annamalainagar 608 002
 Chidambaram
 Tamilnadu
 India
;
    'G. Mohanraj'
;
 Post Graduate and Research Department of Botany
 Pachaiyappa's College
 Chennai 600 030
 Tamil Nadu
 India
;
    'K. Krishnasamy'
;
 Department of Chemistry
 Annamalai University
 Annamalainagar 608 002
 Chidambaram
 Tamilnadu
 India
;
data_I
_audit_creation_method     SHELXL-97
_database_code_depnum_ccdc_archive     'CCDC 922988'
_chemical_name_systematic
;
1-Cyclopropanecarbonyl-3-methyl-2,6-di-<i>p</i>-tolylpiperidin-4-one
;
_chemical_name_common     ?
_chemical_formula_moiety     'C24 H27 N O2'
_chemical_formula_sum     'C24 H27 N O2'
_chemical_formula_iupac     'C24 H27 N O2'
_chemical_formula_weight     361.47
_chemical_melting_point     ?
_symmetry_cell_setting     triclinic
_symmetry_space_group_name_H-M     'P -1'
_symmetry_space_group_name_Hall     '-P 1'
loop_
    _symmetry_equiv_pos_as_xyz
    'x, y, z'
    '-x, -y, -z'
_cell_length_a     10.494(3)
_cell_length_b     11.464(2)
_cell_length_c     17.425(3)
_cell_angle_alpha     80.265(15)
_cell_angle_beta     86.064(17)
_cell_angle_gamma     89.877(18)
_cell_volume     2061.1(7)
_cell_formula_units_Z     4
_cell_measurement_reflns_used     7267
_cell_measurement_theta_min     2.7
_cell_measurement_theta_max     25
_cell_measurement_temperature     293(2)
_exptl_crystal_description     'Block'
_exptl_crystal_colour     'white crystalline'
_exptl_crystal_size_max     0.25
_exptl_crystal_size_mid     0.22
_exptl_crystal_size_min     0.19
_exptl_crystal_density_diffrn     1.165
_exptl_crystal_density_meas     ?
_exptl_crystal_density_method     'not measured'
_exptl_crystal_F_000     776
_exptl_absorpt_coefficient_mu     0.073
_exptl_absorpt_correction_type     multi-scan
_exptl_absorpt_process_details     '(SADABS; Sheldrick, 1996)'
_exptl_absorpt_correction_T_min     0.982
_exptl_absorpt_correction_T_max     0.986
_exptl_special_details     ?
_diffrn_ambient_temperature     293(2)
_diffrn_radiation_type     MoK\a
_diffrn_radiation_wavelength     0.71073
_diffrn_radiation_source     'fine-focus sealed tube'
_diffrn_radiation_monochromator     graphite
_diffrn_measurement_device_type     'Bruker APEXII CCD area-detector'
_diffrn_measurement_method     '\w and \f scans '
_diffrn_detector_area_resol_mean     ?
_diffrn_reflns_number     13683
_diffrn_reflns_av_R_equivalents     0.0316
_diffrn_reflns_av_sigmaI/netI     0.0605
_diffrn_reflns_theta_min     2.67
_diffrn_reflns_theta_max     25.00
_diffrn_reflns_theta_full     25.00
_diffrn_measured_fraction_theta_max     0.999
_diffrn_measured_fraction_theta_full     0.999
_diffrn_reflns_limit_h_min     -11
_diffrn_reflns_limit_h_max     12
_diffrn_reflns_limit_k_min     -11
_diffrn_reflns_limit_k_max     13
_diffrn_reflns_limit_l_min     -20
_diffrn_reflns_limit_l_max     20
_diffrn_standards_number     ?
_diffrn_standards_interval_count     ?
_diffrn_standards_interval_time     ?
_diffrn_standards_decay_%     ?
_refine_special_details
;
Refinement of <i>F</i>^2^ against ALL reflections. The weighted <i>R</i>-factor
<i>wR</i> and goodness of fit <i>S</i> are based on <i>F</i>^2^, conventional
<i>R</i>-factors <i>R</i> are based on <i>F</i>, with <i>F</i> set to zero for
negative <i>F</i>^2^. The threshold expression of <i>F</i>^2^ >
\s(<i>F</i>^2^) is used only for calculating <i>R</i>-factors(gt) <i>etc</i>.
and is not relevant to the choice of reflections for refinement.
<i>R</i>-factors based on <i>F</i>^2^ are statistically about twice as large
as those based on <i>F</i>, and <i>R</i>- factors based on ALL data will be
even larger.
;
_reflns_number_total     7267
_reflns_number_gt     4028
_reflns_threshold_expression     >2\s(I)
_refine_ls_structure_factor_coef     Fsqd
_refine_ls_matrix_type     full
_refine_ls_R_factor_all     0.1056
_refine_ls_R_factor_gt     0.0544
_refine_ls_wR_factor_gt     0.1234
_refine_ls_wR_factor_ref     0.1561
_refine_ls_goodness_of_fit_ref     0.946
_refine_ls_restrained_S_all     0.946
_refine_ls_number_reflns     7276
_refine_ls_number_parameters     493
_refine_ls_number_restraints     0
_refine_ls_hydrogen_treatment     constr
_refine_ls_weighting_scheme     calc
_refine_ls_weighting_details
                 'calc w=1/[\s^2^(Fo^2^)+(0.0688P)^2^] where P=(Fo^2^+2Fc^2^)/3'
_atom_sites_solution_hydrogens     geom
_atom_sites_solution_primary     direct
_atom_sites_solution_secondary     difmap
_refine_ls_shift/su_max     0.011
_refine_ls_shift/su_mean     0.000
_refine_diff_density_max     0.162
_refine_diff_density_min     -0.135
_refine_ls_extinction_method     none
_refine_ls_extinction_coef     ?
loop_
    _atom_type_symbol
    _atom_type_description
    _atom_type_scat_dispersion_real
    _atom_type_scat_dispersion_imag
    _atom_type_scat_source
    'C' 'C' 0.0033 0.0016
                         'International Tables Vol C Tables 4.2.6.8 and 6.1.1.4'
    'H' 'H' 0.0000 0.0000
                         'International Tables Vol C Tables 4.2.6.8 and 6.1.1.4'
    'N' 'N' 0.0061 0.0033
                         'International Tables Vol C Tables 4.2.6.8 and 6.1.1.4'
    'O' 'O' 0.0106 0.0060
                         'International Tables Vol C Tables 4.2.6.8 and 6.1.1.4'
_computing_data_collection     'APEX2 (Bruker, 2008)'
_computing_cell_refinement     'SAINT (Bruker, 2008)'
_computing_data_reduction     'SAINT (Bruker, 2008)'
_computing_structure_solution     'SHELXS97 (Sheldrick, 2008)'
_computing_structure_refinement     'SHELXL97 (Sheldrick, 2008)'
_computing_molecular_graphics     'ORTEP-3 for Windows (Farrugia, 2012)'
_computing_publication_material
                          'SHELXL97 (Sheldrick, 2008) and  PLATON  (Spek, 2009)'
loop_
    _atom_site_type_symbol
    _atom_site_label
    _atom_site_fract_x
    _atom_site_fract_y
    _atom_site_fract_z
    _atom_site_U_iso_or_equiv
    _atom_site_adp_type
    _atom_site_calc_flag
    _atom_site_refinement_flags
    _atom_site_occupancy
    _atom_site_symmetry_multiplicity
    _atom_site_disorder_assembly
    _atom_site_disorder_group
    C C1A 0.2419(2) 0.2299(2) 0.33693(13) 0.0591(6) Uani d . 1 1 . .
    H H1A 0.2913 0.3040 0.3274 0.071 Uiso calc R 1 1 . .
    C C1B 0.7385(2) 0.3525(2) 0.34051(14) 0.0598(6) Uani d . 1 1 . .
    H H1B 0.7873 0.2822 0.3321 0.072 Uiso calc R 1 1 . .
    C C2A 0.1458(2) 0.2385(2) 0.40535(15) 0.0755(8) Uani d . 1 1 . .
    H H2A1 0.1897 0.2236 0.4532 0.091 Uiso calc R 1 1 . .
    H H2A2 0.1137 0.3188 0.3996 0.091 Uiso calc R 1 1 . .
    C C2B 0.6410(2) 0.3116(2) 0.40856(15) 0.0755(8) Uani d . 1 1 . .
    H H2B1 0.6082 0.2344 0.4035 0.091 Uiso calc R 1 1 . .
    H H2B2 0.6840 0.3025 0.4567 0.091 Uiso calc R 1 1 . .
    C C3A 0.0349(3) 0.1549(2) 0.41292(14) 0.0699(8) Uani d . 1 1 . .
    C C3B 0.5316(3) 0.3931(3) 0.41428(15) 0.0722(8) Uani d . 1 1 . .
    C C4A 0.0335(2) 0.0760(2) 0.35270(13) 0.0553(6) Uani d . 1 1 . .
    H H4A 0.1021 0.0185 0.3630 0.066 Uiso calc R 1 1 . .
    C C4B 0.5318(2) 0.5027(2) 0.35287(13) 0.0563(6) Uani d . 1 1 . .
    H H4B 0.6010 0.5542 0.3628 0.068 Uiso calc R 1 1 . .
    C C5A 0.06279(19) 0.14576(18) 0.27003(12) 0.0459(5) Uani d . 1 1 . .
    H H5A -0.0128 0.1929 0.2559 0.055 Uiso calc R 1 1 . .
    C C5B 0.56099(18) 0.47286(19) 0.27085(12) 0.0475(5) Uani d . 1 1 . .
    H H5B 0.4848 0.4340 0.2570 0.057 Uiso calc R 1 1 . .
    C C6A -0.0910(2) 0.0064(2) 0.35850(16) 0.0757(8) Uani d . 1 1 . .
    H H6A1 -0.1070 -0.0359 0.4107 0.114 Uiso calc R 1 1 . .
    H H6A2 -0.0847 -0.0487 0.3227 0.114 Uiso calc R 1 1 . .
    H H6A3 -0.1599 0.0599 0.3458 0.114 Uiso calc R 1 1 . .
    C C6B 0.4085(2) 0.5713(3) 0.35773(16) 0.0816(9) Uani d . 1 1 . .
    H H6B1 0.3384 0.5233 0.3482 0.122 Uiso calc R 1 1 . .
    H H6B2 0.4142 0.6421 0.3193 0.122 Uiso calc R 1 1 . .
    H H6B3 0.3950 0.5919 0.4088 0.122 Uiso calc R 1 1 . .
    C C7A 0.3389(2) 0.1305(2) 0.34870(14) 0.0571(6) Uani d . 1 1 . .
    C C7B 0.8357(2) 0.4449(2) 0.35131(13) 0.0555(6) Uani d . 1 1 . .
    C C8A 0.4362(2) 0.1284(2) 0.29136(15) 0.0654(7) Uani d . 1 1 . .
    H H8A 0.4416 0.1877 0.2477 0.078 Uiso calc R 1 1 . .
    C C8B 0.9348(2) 0.4739(2) 0.29481(14) 0.0619(7) Uani d . 1 1 . .
    H H8B 0.9410 0.4348 0.2521 0.074 Uiso calc R 1 1 . .
    C C9A 0.5255(2) 0.0395(2) 0.29806(17) 0.0743(8) Uani d . 1 1 . .
    H H9A 0.5906 0.0411 0.2589 0.089 Uiso calc R 1 1 . .
    C C9B 1.0245(2) 0.5594(2) 0.30002(16) 0.0679(7) Uani d . 1 1 . .
    H H9B 1.0901 0.5764 0.2610 0.082 Uiso calc R 1 1 . .
    C C10A 0.5215(2) -0.0512(2) 0.36060(18) 0.0731(8) Uani d . 1 1 . .
    C C10B 1.0187(2) 0.6200(2) 0.36181(17) 0.0679(7) Uani d . 1 1 . .
    C C11A 0.4260(3) -0.0472(3) 0.41769(17) 0.0862(9) Uani d . 1 1 . .
    H H11A 0.4210 -0.1066 0.4614 0.103 Uiso calc R 1 1 . .
    C C11B 0.9221(3) 0.5888(3) 0.41889(16) 0.0809(8) Uani d . 1 1 . .
    H H11B 0.9166 0.6267 0.4621 0.097 Uiso calc R 1 1 . .
    C C12A 0.3370(3) 0.0417(3) 0.41257(15) 0.0783(8) Uani d . 1 1 . .
    H H12A 0.2745 0.0416 0.4531 0.094 Uiso calc R 1 1 . .
    C C12B 0.8330(2) 0.5025(3) 0.41386(15) 0.0769(8) Uani d . 1 1 . .
    H H12B 0.7696 0.4833 0.4540 0.092 Uiso calc R 1 1 . .
    C C13A 0.6162(3) -0.1515(3) 0.3662(2) 0.1086(11) Uani d . 1 1 . .
    H H13A 0.5824 -0.2152 0.3441 0.163 Uiso calc R 1 1 . .
    H H13B 0.6309 -0.1791 0.4200 0.163 Uiso calc R 1 1 . .
    H H13C 0.6952 -0.1239 0.3380 0.163 Uiso calc R 1 1 . .
    C C13B 1.1129(2) 0.7172(3) 0.3665(2) 0.0964(10) Uani d . 1 1 . .
    H H13D 1.0715 0.7924 0.3563 0.145 Uiso calc R 1 1 . .
    H H13E 1.1832 0.7150 0.3285 0.145 Uiso calc R 1 1 . .
    H H13F 1.1440 0.7060 0.4178 0.145 Uiso calc R 1 1 . .
    C C14A 0.1987(2) 0.3155(2) 0.20440(14) 0.0529(6) Uani d . 1 1 . .
    C C14B 0.6965(2) 0.3324(2) 0.20803(14) 0.0531(6) Uani d . 1 1 . .
    C C15A 0.1157(2) 0.3300(2) 0.13864(14) 0.0601(6) Uani d . 1 1 . .
    H H15A 0.0375 0.2817 0.1455 0.072 Uiso calc R 1 1 . .
    C C15B 0.6111(2) 0.3498(2) 0.14333(13) 0.0573(6) Uani d . 1 1 . .
    H H15B 0.5313 0.3920 0.1514 0.069 Uiso calc R 1 1 . .
    C C16A 0.1098(3) 0.4497(2) 0.09105(16) 0.0867(9) Uani d . 1 1 . .
    H H16A 0.0288 0.4746 0.0704 0.104 Uiso calc R 1 1 . .
    H H16B 0.1598 0.5123 0.1060 0.104 Uiso calc R 1 1 . .
    C C16B 0.6711(3) 0.3653(3) 0.06201(15) 0.0875(9) Uani d . 1 1 . .
    H H16C 0.6293 0.4175 0.0218 0.105 Uiso calc R 1 1 . .
    H H16D 0.7636 0.3660 0.0553 0.105 Uiso calc R 1 1 . .
    C C17A 0.1782(3) 0.3580(3) 0.05831(16) 0.0987(10) Uani d . 1 1 . .
    H H17A 0.2707 0.3633 0.0529 0.118 Uiso calc R 1 1 . .
    H H17B 0.1397 0.3256 0.0173 0.118 Uiso calc R 1 1 . .
    C C17B 0.6075(3) 0.2534(2) 0.09552(15) 0.0814(8) Uani d . 1 1 . .
    H H17C 0.6608 0.1849 0.1096 0.098 Uiso calc R 1 1 . .
    H H17D 0.5264 0.2363 0.0760 0.098 Uiso calc R 1 1 . .
    C C18A 0.08307(19) 0.06132(18) 0.21231(13) 0.0464(5) Uani d . 1 1 . .
    C C18B 0.58476(18) 0.58418(18) 0.21128(13) 0.0464(5) Uani d . 1 1 . .
    C C19A -0.0090(2) 0.0473(2) 0.16252(14) 0.0565(6) Uani d . 1 1 . .
    H H19A -0.0820 0.0934 0.1621 0.068 Uiso calc R 1 1 . .
    C C19B 0.4943(2) 0.6257(2) 0.16086(14) 0.0593(6) Uani d . 1 1 . .
    H H19B 0.4181 0.5838 0.1626 0.071 Uiso calc R 1 1 . .
    C C20A 0.0054(2) -0.0349(2) 0.11287(14) 0.0651(7) Uani d . 1 1 . .
    H H20A -0.0583 -0.0424 0.0794 0.078 Uiso calc R 1 1 . .
    C C20B 0.5143(2) 0.7287(2) 0.10750(15) 0.0689(7) Uani d . 1 1 . .
    H H20B 0.4511 0.7546 0.0739 0.083 Uiso calc R 1 1 . .
    C C21A 0.1108(3) -0.1056(2) 0.11164(15) 0.0662(7) Uani d . 1 1 . .
    C C21B 0.6248(2) 0.7937(2) 0.10268(17) 0.0757(8) Uani d . 1 1 . .
    C C22A 0.2031(2) -0.0902(2) 0.16063(16) 0.0735(8) Uani d . 1 1 . .
    H H22A 0.2764 -0.1359 0.1605 0.088 Uiso calc R 1 1 . .
    C C22B 0.7141(2) 0.7521(2) 0.15385(18) 0.0873(9) Uani d . 1 1 . .
    H H22B 0.7899 0.7945 0.1527 0.105 Uiso calc R 1 1 . .
    C C23A 0.1904(2) -0.0082(2) 0.21062(14) 0.0631(7) Uani d . 1 1 . .
    H H23A 0.2549 0.0000 0.2434 0.076 Uiso calc R 1 1 . .
    C C23B 0.6951(2) 0.6490(2) 0.20716(15) 0.0672(7) Uani d . 1 1 . .
    H H23B 0.7582 0.6232 0.2408 0.081 Uiso calc R 1 1 . .
    C C24A 0.1234(3) -0.1974(3) 0.05885(18) 0.1032(11) Uani d . 1 1 . .
    H H24A 0.0436 -0.2389 0.0607 0.155 Uiso calc R 1 1 . .
    H H24B 0.1889 -0.2524 0.0760 0.155 Uiso calc R 1 1 . .
    H H24C 0.1457 -0.1591 0.0063 0.155 Uiso calc R 1 1 . .
    C C24B 0.6486(3) 0.9056(3) 0.0430(2) 0.1278(14) Uani d . 1 1 . .
    H H24D 0.5799 0.9162 0.0088 0.192 Uiso calc R 1 1 . .
    H H24E 0.7277 0.8988 0.0130 0.192 Uiso calc R 1 1 . .
    H H24F 0.6531 0.9724 0.0693 0.192 Uiso calc R 1 1 . .
    N N1A 0.17108(15) 0.22916(15) 0.26704(10) 0.0496(5) Uani d . 1 1 . .
    N N1B 0.66769(15) 0.38776(15) 0.27005(10) 0.0493(5) Uani d . 1 1 . .
    O O1A -0.0479(2) 0.1532(2) 0.46437(12) 0.1125(8) Uani d . 1 1 . .
    O O1B 0.4475(2) 0.3708(2) 0.46545(12) 0.1167(8) Uani d . 1 1 . .
    O O2A 0.29081(15) 0.38296(15) 0.20209(11) 0.0766(5) Uani d . 1 1 . .
    O O2B 0.78989(15) 0.26785(16) 0.20523(10) 0.0792(6) Uani d . 1 1 . .
loop_
    _atom_site_aniso_label
    _atom_site_aniso_U_11
    _atom_site_aniso_U_22
    _atom_site_aniso_U_33
    _atom_site_aniso_U_12
    _atom_site_aniso_U_13
    _atom_site_aniso_U_23
    C1A 0.0691(15) 0.0556(15) 0.0546(16) -0.0053(12) -0.0155(12) -0.0106(12)
    C1B 0.0675(15) 0.0546(15) 0.0560(16) 0.0074(12) -0.0123(12) -0.0021(12)
    C2A 0.0923(19) 0.080(2) 0.0613(18) 0.0145(16) -0.0129(15) -0.0281(15)
    C2B 0.0910(19) 0.0755(19) 0.0538(17) -0.0197(15) -0.0091(14) 0.0088(14)
    C3A 0.0815(18) 0.0777(19) 0.0480(16) 0.0174(15) 0.0027(14) -0.0064(14)
    C3B 0.0752(18) 0.091(2) 0.0496(17) -0.0203(15) 0.0045(14) -0.0141(15)
    C4A 0.0569(14) 0.0553(15) 0.0496(15) 0.0052(11) 0.0054(11) -0.0007(12)
    C4B 0.0530(13) 0.0669(16) 0.0498(15) -0.0043(11) 0.0039(11) -0.0146(13)
    C5A 0.0463(12) 0.0448(13) 0.0457(13) -0.0011(9) 0.0007(10) -0.0065(11)
    C5B 0.0420(12) 0.0532(14) 0.0487(14) 0.0027(10) -0.0003(10) -0.0138(11)
    C6A 0.0624(15) 0.0814(19) 0.0753(19) -0.0104(13) 0.0108(14) 0.0039(15)
    C6B 0.0585(15) 0.110(2) 0.083(2) 0.0064(15) 0.0099(14) -0.0417(18)
    C7A 0.0594(14) 0.0585(16) 0.0539(16) -0.0055(11) -0.0152(12) -0.0061(13)
    C7B 0.0583(14) 0.0611(15) 0.0473(15) 0.0093(11) -0.0104(11) -0.0069(12)
    C8A 0.0609(15) 0.0619(17) 0.0667(17) -0.0073(13) -0.0027(13) 0.0076(13)
    C8B 0.0599(15) 0.0656(17) 0.0630(17) 0.0120(12) -0.0042(13) -0.0188(13)
    C9A 0.0542(15) 0.0771(19) 0.086(2) -0.0043(13) 0.0022(14) 0.0000(17)
    C9B 0.0537(14) 0.0768(19) 0.0741(19) 0.0055(13) 0.0004(13) -0.0171(15)
    C10A 0.0649(16) 0.0589(17) 0.092(2) -0.0104(13) -0.0176(15) 0.0027(16)
    C10B 0.0577(15) 0.0664(17) 0.084(2) 0.0142(13) -0.0157(14) -0.0206(16)
    C11A 0.086(2) 0.083(2) 0.077(2) 0.0012(16) -0.0144(17) 0.0248(16)
    C11B 0.0786(19) 0.103(2) 0.070(2) 0.0010(17) -0.0097(16) -0.0391(17)
    C12A 0.0778(18) 0.097(2) 0.0528(17) 0.0059(16) -0.0081(13) 0.0088(16)
    C12B 0.0719(17) 0.107(2) 0.0532(17) -0.0045(16) -0.0018(13) -0.0202(16)
    C13A 0.085(2) 0.070(2) 0.166(3) 0.0032(16) -0.020(2) 0.001(2)
    C13B 0.0794(19) 0.082(2) 0.136(3) 0.0029(16) -0.0143(18) -0.040(2)
    C14A 0.0558(14) 0.0444(14) 0.0570(16) -0.0012(11) -0.0006(12) -0.0053(12)
    C14B 0.0526(13) 0.0484(14) 0.0578(16) -0.0002(11) 0.0021(11) -0.0100(12)
    C15A 0.0652(15) 0.0558(16) 0.0557(16) -0.0081(11) -0.0087(12) 0.0026(13)
    C15B 0.0632(14) 0.0586(15) 0.0526(15) 0.0025(11) 0.0003(12) -0.0186(12)
    C16A 0.111(2) 0.0654(19) 0.076(2) -0.0039(16) -0.0194(17) 0.0155(16)
    C16B 0.100(2) 0.103(2) 0.0568(18) -0.0139(18) 0.0126(16) -0.0108(17)
    C17A 0.110(2) 0.123(3) 0.060(2) -0.006(2) 0.0074(17) -0.0110(19)
    C17B 0.106(2) 0.075(2) 0.0696(19) -0.0024(16) -0.0055(16) -0.0301(16)
    C18A 0.0457(12) 0.0433(13) 0.0487(14) -0.0048(10) 0.0020(10) -0.0059(11)
    C18B 0.0434(12) 0.0448(13) 0.0523(14) 0.0038(10) -0.0021(10) -0.0124(11)
    C19A 0.0549(13) 0.0547(15) 0.0610(16) 0.0002(11) -0.0036(12) -0.0128(13)
    C19B 0.0542(13) 0.0618(16) 0.0622(16) 0.0004(11) -0.0092(12) -0.0090(14)
    C20A 0.0701(16) 0.0656(17) 0.0629(17) -0.0116(13) -0.0086(13) -0.0184(14)
    C20B 0.0656(16) 0.0656(18) 0.0734(19) 0.0127(13) -0.0210(13) 0.0009(15)
    C21A 0.0795(18) 0.0570(16) 0.0638(18) -0.0051(14) 0.0076(14) -0.0204(13)
    C21B 0.0747(17) 0.0571(17) 0.088(2) 0.0014(14) -0.0151(15) 0.0117(15)
    C22A 0.0673(17) 0.0725(19) 0.086(2) 0.0148(13) 0.0004(15) -0.0308(16)
    C22B 0.0638(16) 0.0688(19) 0.117(3) -0.0151(13) -0.0227(16) 0.0273(18)
    C23A 0.0545(14) 0.0678(17) 0.0697(18) 0.0053(12) -0.0036(12) -0.0196(14)
    C23B 0.0530(14) 0.0607(16) 0.0824(19) -0.0025(12) -0.0193(13) 0.0092(14)
    C24A 0.133(3) 0.085(2) 0.102(3) 0.0090(19) -0.001(2) -0.049(2)
    C24B 0.126(3) 0.086(2) 0.153(3) -0.016(2) -0.048(2) 0.050(2)
    N1A 0.0550(11) 0.0465(11) 0.0467(12) -0.0049(8) -0.0083(9) -0.0045(9)
    N1B 0.0522(11) 0.0483(11) 0.0478(12) 0.0059(8) -0.0029(9) -0.0092(9)
    O1A 0.1181(16) 0.147(2) 0.0728(14) 0.0047(14) 0.0338(13) -0.0354(14)
    O1B 0.1148(16) 0.150(2) 0.0722(15) -0.0259(14) 0.0368(13) 0.0034(14)
    O2A 0.0700(11) 0.0646(11) 0.0909(14) -0.0230(9) -0.0138(9) 0.0031(10)
    O2B 0.0688(11) 0.0805(13) 0.0948(14) 0.0267(10) -0.0071(9) -0.0332(11)
_geom_special_details
;
All e.s.d.'s (except the e.s.d. in the dihedral angle between two l.s. planes)
are estimated using the full covariance matrix. The cell e.s.d.'s are taken
into account individually in the estimation of e.s.d.'s in distances, angles
and torsion angles; correlations between e.s.d.'s in cell parameters are only
used when they are defined by crystal symmetry. An approximate (isotropic)
treatment of cell e.s.d.'s is used for estimating e.s.d.'s involving l.s.
planes.
;
loop_
    _geom_bond_atom_site_label_1
    _geom_bond_atom_site_label_2
    _geom_bond_site_symmetry_2
    _geom_bond_distance
    _geom_bond_publ_flag
    C1A N1A . 1.471(3) ?
    C1A C7A . 1.523(3) ?
    C1A C2A . 1.524(3) ?
    C1A H1A . 0.9800 ?
    C1B N1B . 1.476(3) ?
    C1B C7B . 1.515(3) ?
    C1B C2B . 1.523(3) ?
    C1B H1B . 0.9800 ?
    C2A C3A . 1.494(3) ?
    C2A H2A1 . 0.9700 ?
    C2A H2A2 . 0.9700 ?
    C2B C3B . 1.487(3) ?
    C2B H2B1 . 0.9700 ?
    C2B H2B2 . 0.9700 ?
    C3A O1A . 1.202(3) ?
    C3A C4A . 1.497(3) ?
    C3B O1B . 1.206(3) ?
    C3B C4B . 1.506(4) ?
    C4A C6A . 1.521(3) ?
    C4A C5A . 1.536(3) ?
    C4A H4A . 0.9800 ?
    C4B C6B . 1.517(3) ?
    C4B C5B . 1.536(3) ?
    C4B H4B . 0.9800 ?
    C5A N1A . 1.479(2) ?
    C5A C18A . 1.514(3) ?
    C5A H5A . 0.9800 ?
    C5B N1B . 1.484(2) ?
    C5B C18B . 1.512(3) ?
    C5B H5B . 0.9800 ?
    C6A H6A1 . 0.9600 ?
    C6A H6A2 . 0.9600 ?
    C6A H6A3 . 0.9600 ?
    C6B H6B1 . 0.9600 ?
    C6B H6B2 . 0.9600 ?
    C6B H6B3 . 0.9600 ?
    C7A C12A . 1.375(3) ?
    C7A C8A . 1.382(3) ?
    C7B C12B . 1.366(3) ?
    C7B C8B . 1.382(3) ?
    C8A C9A . 1.379(3) ?
    C8A H8A . 0.9300 ?
    C8B C9B . 1.379(3) ?
    C8B H8B . 0.9300 ?
    C9A C10A . 1.372(4) ?
    C9A H9A . 0.9300 ?
    C9B C10B . 1.374(3) ?
    C9B H9B . 0.9300 ?
    C10A C11A . 1.369(3) ?
    C10A C13A . 1.513(4) ?
    C10B C11B . 1.374(3) ?
    C10B C13B . 1.507(3) ?
    C11A C12A . 1.376(3) ?
    C11A H11A . 0.9300 ?
    C11B C12B . 1.380(4) ?
    C11B H11B . 0.9300 ?
    C12A H12A . 0.9300 ?
    C12B H12B . 0.9300 ?
    C13A H13A . 0.9600 ?
    C13A H13B . 0.9600 ?
    C13A H13C . 0.9600 ?
    C13B H13D . 0.9600 ?
    C13B H13E . 0.9600 ?
    C13B H13F . 0.9600 ?
    C14A O2A 1 1.233(2) ?
    C14A O2A . 1.233(2) ?
    C14A N1A . 1.360(3) ?
    C14A C15A . 1.473(3) ?
    C14B O2B . 1.230(2) ?
    C14B N1B . 1.359(3) ?
    C14B C15B . 1.475(3) ?
    C15A C16A . 1.482(3) ?
    C15A C17A . 1.488(3) ?
    C15A H15A . 0.9800 ?
    C15B C16B . 1.493(3) ?
    C15B C17B . 1.495(3) ?
    C15B H15B . 0.9800 ?
    C16A C17A . 1.445(4) ?
    C16A H16A . 0.9700 ?
    C16A H16B . 0.9700 ?
    C16B C17B . 1.460(3) ?
    C16B H16C . 0.9700 ?
    C16B H16D . 0.9700 ?
    C17A H17A . 0.9700 ?
    C17A H17B . 0.9700 ?
    C17B H17C . 0.9700 ?
    C17B H17D . 0.9700 ?
    C18A C19A . 1.370(3) ?
    C18A C23A . 1.380(3) ?
    C18B C19B . 1.368(3) ?
    C18B C23B . 1.368(3) ?
    C19A C20A . 1.384(3) ?
    C19A H19A . 0.9300 ?
    C19B C20B . 1.380(3) ?
    C19B H19B . 0.9300 ?
    C20A C21A . 1.371(3) ?
    C20A H20A . 0.9300 ?
    C20B C21B . 1.370(3) ?
    C20B H20B . 0.9300 ?
    C21A C22A . 1.365(4) ?
    C21A C24A . 1.510(3) ?
    C21B C22B . 1.367(4) ?
    C21B C24B . 1.518(4) ?
    C22A C23A . 1.386(3) ?
    C22A H22A . 0.9300 ?
    C22B C23B . 1.380(3) ?
    C22B H22B . 0.9300 ?
    C23A H23A . 0.9300 ?
    C23B H23B . 0.9300 ?
    C24A H24A . 0.9600 ?
    C24A H24B . 0.9600 ?
    C24A H24C . 0.9600 ?
    C24B H24D . 0.9600 ?
    C24B H24E . 0.9600 ?
    C24B H24F . 0.9600 ?
loop_
    _geom_angle_atom_site_label_1
    _geom_angle_atom_site_label_2
    _geom_angle_atom_site_label_3
    _geom_angle_site_symmetry_1
    _geom_angle_site_symmetry_3
    _geom_angle
    _geom_angle_publ_flag
    N1A C1A C7A . . 112.45(18) ?
    N1A C1A C2A . . 108.28(18) ?
    C7A C1A C2A . . 116.9(2) ?
    N1A C1A H1A . . 106.2 ?
    C7A C1A H1A . . 106.2 ?
    C2A C1A H1A . . 106.2 ?
    N1B C1B C7B . . 112.72(19) ?
    N1B C1B C2B . . 107.62(18) ?
    C7B C1B C2B . . 117.1(2) ?
    N1B C1B H1B . . 106.2 ?
    C7B C1B H1B . . 106.2 ?
    C2B C1B H1B . . 106.2 ?
    C3A C2A C1A . . 114.4(2) ?
    C3A C2A H2A1 . . 108.7 ?
    C1A C2A H2A1 . . 108.7 ?
    C3A C2A H2A2 . . 108.7 ?
    C1A C2A H2A2 . . 108.7 ?
    H2A1 C2A H2A2 . . 107.6 ?
    C3B C2B C1B . . 114.3(2) ?
    C3B C2B H2B1 . . 108.7 ?
    C1B C2B H2B1 . . 108.7 ?
    C3B C2B H2B2 . . 108.7 ?
    C1B C2B H2B2 . . 108.7 ?
    H2B1 C2B H2B2 . . 107.6 ?
    O1A C3A C2A . . 121.0(2) ?
    O1A C3A C4A . . 123.0(3) ?
    C2A C3A C4A . . 116.00(19) ?
    O1B C3B C2B . . 120.9(3) ?
    O1B C3B C4B . . 122.6(3) ?
    C2B C3B C4B . . 116.46(19) ?
    C3A C4A C6A . . 112.08(19) ?
    C3A C4A C5A . . 111.48(18) ?
    C6A C4A C5A . . 111.3(2) ?
    C3A C4A H4A . . 107.2 ?
    C6A C4A H4A . . 107.2 ?
    C5A C4A H4A . . 107.2 ?
    C3B C4B C6B . . 112.18(19) ?
    C3B C4B C5B . . 111.23(19) ?
    C6B C4B C5B . . 111.4(2) ?
    C3B C4B H4B . . 107.2 ?
    C6B C4B H4B . . 107.2 ?
    C5B C4B H4B . . 107.2 ?
    N1A C5A C18A . . 112.76(15) ?
    N1A C5A C4A . . 111.62(18) ?
    C18A C5A C4A . . 110.06(17) ?
    N1A C5A H5A . . 107.4 ?
    C18A C5A H5A . . 107.4 ?
    C4A C5A H5A . . 107.4 ?
    N1B C5B C18B . . 112.55(15) ?
    N1B C5B C4B . . 111.12(17) ?
    C18B C5B C4B . . 110.95(18) ?
    N1B C5B H5B . . 107.3 ?
    C18B C5B H5B . . 107.3 ?
    C4B C5B H5B . . 107.3 ?
    C4A C6A H6A1 . . 109.5 ?
    C4A C6A H6A2 . . 109.5 ?
    H6A1 C6A H6A2 . . 109.5 ?
    C4A C6A H6A3 . . 109.5 ?
    H6A1 C6A H6A3 . . 109.5 ?
    H6A2 C6A H6A3 . . 109.5 ?
    C4B C6B H6B1 . . 109.5 ?
    C4B C6B H6B2 . . 109.5 ?
    H6B1 C6B H6B2 . . 109.5 ?
    C4B C6B H6B3 . . 109.5 ?
    H6B1 C6B H6B3 . . 109.5 ?
    H6B2 C6B H6B3 . . 109.5 ?
    C12A C7A C8A . . 117.0(2) ?
    C12A C7A C1A . . 124.8(2) ?
    C8A C7A C1A . . 118.3(2) ?
    C12B C7B C8B . . 116.8(2) ?
    C12B C7B C1B . . 124.4(2) ?
    C8B C7B C1B . . 118.8(2) ?
    C9A C8A C7A . . 120.9(2) ?
    C9A C8A H8A . . 119.5 ?
    C7A C8A H8A . . 119.5 ?
    C9B C8B C7B . . 121.8(2) ?
    C9B C8B H8B . . 119.1 ?
    C7B C8B H8B . . 119.1 ?
    C10A C9A C8A . . 122.2(2) ?
    C10A C9A H9A . . 118.9 ?
    C8A C9A H9A . . 118.9 ?
    C10B C9B C8B . . 121.2(2) ?
    C10B C9B H9B . . 119.4 ?
    C8B C9B H9B . . 119.4 ?
    C11A C10A C9A . . 116.4(3) ?
    C11A C10A C13A . . 121.4(3) ?
    C9A C10A C13A . . 122.1(3) ?
    C11B C10B C9B . . 116.9(2) ?
    C11B C10B C13B . . 121.4(3) ?
    C9B C10B C13B . . 121.7(2) ?
    C10A C11A C12A . . 122.2(3) ?
    C10A C11A H11A . . 118.9 ?
    C12A C11A H11A . . 118.9 ?
    C10B C11B C12B . . 121.8(3) ?
    C10B C11B H11B . . 119.1 ?
    C12B C11B H11B . . 119.1 ?
    C7A C12A C11A . . 121.2(2) ?
    C7A C12A H12A . . 119.4 ?
    C11A C12A H12A . . 119.4 ?
    C7B C12B C11B . . 121.5(2) ?
    C7B C12B H12B . . 119.2 ?
    C11B C12B H12B . . 119.2 ?
    C10A C13A H13A . . 109.5 ?
    C10A C13A H13B . . 109.5 ?
    H13A C13A H13B . . 109.5 ?
    C10A C13A H13C . . 109.5 ?
    H13A C13A H13C . . 109.5 ?
    H13B C13A H13C . . 109.5 ?
    C10B C13B H13D . . 109.5 ?
    C10B C13B H13E . . 109.5 ?
    H13D C13B H13E . . 109.5 ?
    C10B C13B H13F . . 109.5 ?
    H13D C13B H13F . . 109.5 ?
    H13E C13B H13F . . 109.5 ?
    O2A C14A N1A 1 . 121.2(2) ?
    O2A C14A N1A . . 121.2(2) ?
    O2A C14A C15A 1 . 119.4(2) ?
    O2A C14A C15A . . 119.4(2) ?
    N1A C14A C15A . . 119.3(2) ?
    O2B C14B N1B . . 121.9(2) ?
    O2B C14B C15B . . 119.8(2) ?
    N1B C14B C15B . . 118.29(19) ?
    C14A C15A C16A . . 117.1(2) ?
    C14A C15A C17A . . 117.6(2) ?
    C16A C15A C17A . . 58.24(17) ?
    C14A C15A H15A . . 117.0 ?
    C16A C15A H15A . . 117.0 ?
    C17A C15A H15A . . 117.0 ?
    C14B C15B C16B . . 117.8(2) ?
    C14B C15B C17B . . 116.7(2) ?
    C16B C15B C17B . . 58.50(16) ?
    C14B C15B H15B . . 117.0 ?
    C16B C15B H15B . . 117.0 ?
    C17B C15B H15B . . 117.0 ?
    C17A C16A C15A . . 61.10(18) ?
    C17A C16A H16A . . 117.7 ?
    C15A C16A H16A . . 117.7 ?
    C17A C16A H16B . . 117.7 ?
    C15A C16A H16B . . 117.7 ?
    H16A C16A H16B . . 114.8 ?
    C17B C16B C15B . . 60.81(16) ?
    C17B C16B H16C . . 117.7 ?
    C15B C16B H16C . . 117.7 ?
    C17B C16B H16D . . 117.7 ?
    C15B C16B H16D . . 117.7 ?
    H16C C16B H16D . . 114.8 ?
    C16A C17A C15A . . 60.66(17) ?
    C16A C17A H17A . . 117.7 ?
    C15A C17A H17A . . 117.7 ?
    C16A C17A H17B . . 117.7 ?
    C15A C17A H17B . . 117.7 ?
    H17A C17A H17B . . 114.8 ?
    C16B C17B C15B . . 60.69(16) ?
    C16B C17B H17C . . 117.7 ?
    C15B C17B H17C . . 117.7 ?
    C16B C17B H17D . . 117.7 ?
    C15B C17B H17D . . 117.7 ?
    H17C C17B H17D . . 114.8 ?
    C19A C18A C23A . . 117.8(2) ?
    C19A C18A C5A . . 120.37(19) ?
    C23A C18A C5A . . 121.8(2) ?
    C19B C18B C23B . . 117.5(2) ?
    C19B C18B C5B . . 120.83(19) ?
    C23B C18B C5B . . 121.7(2) ?
    C18A C19A C20A . . 120.7(2) ?
    C18A C19A H19A . . 119.6 ?
    C20A C19A H19A . . 119.6 ?
    C18B C19B C20B . . 121.1(2) ?
    C18B C19B H19B . . 119.4 ?
    C20B C19B H19B . . 119.4 ?
    C21A C20A C19A . . 121.9(2) ?
    C21A C20A H20A . . 119.1 ?
    C19A C20A H20A . . 119.1 ?
    C21B C20B C19B . . 121.8(2) ?
    C21B C20B H20B . . 119.1 ?
    C19B C20B H20B . . 119.1 ?
    C22A C21A C20A . . 117.2(2) ?
    C22A C21A C24A . . 121.5(3) ?
    C20A C21A C24A . . 121.3(3) ?
    C22B C21B C20B . . 116.7(2) ?
    C22B C21B C24B . . 121.3(3) ?
    C20B C21B C24B . . 122.0(3) ?
    C21A C22A C23A . . 121.7(2) ?
    C21A C22A H22A . . 119.1 ?
    C23A C22A H22A . . 119.1 ?
    C21B C22B C23B . . 121.9(2) ?
    C21B C22B H22B . . 119.1 ?
    C23B C22B H22B . . 119.1 ?
    C18A C23A C22A . . 120.7(2) ?
    C18A C23A H23A . . 119.6 ?
    C22A C23A H23A . . 119.6 ?
    C18B C23B C22B . . 121.1(2) ?
    C18B C23B H23B . . 119.5 ?
    C22B C23B H23B . . 119.5 ?
    C21A C24A H24A . . 109.5 ?
    C21A C24A H24B . . 109.5 ?
    H24A C24A H24B . . 109.5 ?
    C21A C24A H24C . . 109.5 ?
    H24A C24A H24C . . 109.5 ?
    H24B C24A H24C . . 109.5 ?
    C21B C24B H24D . . 109.5 ?
    C21B C24B H24E . . 109.5 ?
    H24D C24B H24E . . 109.5 ?
    C21B C24B H24F . . 109.5 ?
    H24D C24B H24F . . 109.5 ?
    H24E C24B H24F . . 109.5 ?
    C14A N1A C1A . . 117.82(18) ?
    C14A N1A C5A . . 121.97(19) ?
    C1A N1A C5A . . 119.75(17) ?
    C14B N1B C1B . . 117.74(18) ?
    C14B N1B C5B . . 121.91(19) ?
    C1B N1B C5B . . 120.12(16) ?
loop_
    _geom_torsion_atom_site_label_1
    _geom_torsion_atom_site_label_2
    _geom_torsion_atom_site_label_3
    _geom_torsion_atom_site_label_4
    _geom_torsion_site_symmetry_1
    _geom_torsion_site_symmetry_2
    _geom_torsion_site_symmetry_3
    _geom_torsion_site_symmetry_4
    _geom_torsion
    _geom_torsion_publ_flag
    N1A C1A C2A C3A . . . . 47.4(3) ?
    C7A C1A C2A C3A . . . . -80.8(3) ?
    N1B C1B C2B C3B . . . . -47.6(3) ?
    C7B C1B C2B C3B . . . . 80.6(3) ?
    C1A C2A C3A O1A . . . . -179.8(2) ?
    C1A C2A C3A C4A . . . . -0.4(3) ?
    C1B C2B C3B O1B . . . . 179.8(2) ?
    C1B C2B C3B C4B . . . . 0.3(3) ?
    O1A C3A C4A C6A . . . . 7.1(4) ?
    C2A C3A C4A C6A . . . . -172.2(2) ?
    O1A C3A C4A C5A . . . . 132.6(3) ?
    C2A C3A C4A C5A . . . . -46.7(3) ?
    O1B C3B C4B C6B . . . . -6.8(4) ?
    C2B C3B C4B C6B . . . . 172.7(2) ?
    O1B C3B C4B C5B . . . . -132.4(3) ?
    C2B C3B C4B C5B . . . . 47.1(3) ?
    C3A C4A C5A N1A . . . . 44.4(2) ?
    C6A C4A C5A N1A . . . . 170.28(17) ?
    C3A C4A C5A C18A . . . . 170.35(18) ?
    C6A C4A C5A C18A . . . . -63.7(2) ?
    C3B C4B C5B N1B . . . . -43.7(2) ?
    C6B C4B C5B N1B . . . . -169.65(18) ?
    C3B C4B C5B C18B . . . . -169.69(18) ?
    C6B C4B C5B C18B . . . . 64.3(2) ?
    N1A C1A C7A C12A . . . . -118.7(3) ?
    C2A C1A C7A C12A . . . . 7.4(4) ?
    N1A C1A C7A C8A . . . . 61.2(3) ?
    C2A C1A C7A C8A . . . . -172.7(2) ?
    N1B C1B C7B C12B . . . . 118.2(3) ?
    C2B C1B C7B C12B . . . . -7.5(3) ?
    N1B C1B C7B C8B . . . . -61.9(3) ?
    C2B C1B C7B C8B . . . . 172.4(2) ?
    C12A C7A C8A C9A . . . . 1.1(4) ?
    C1A C7A C8A C9A . . . . -178.8(2) ?
    C12B C7B C8B C9B . . . . -1.8(4) ?
    C1B C7B C8B C9B . . . . 178.3(2) ?
    C7A C8A C9A C10A . . . . 0.9(4) ?
    C7B C8B C9B C10B . . . . -0.3(4) ?
    C8A C9A C10A C11A . . . . -1.9(4) ?
    C8A C9A C10A C13A . . . . 177.3(3) ?
    C8B C9B C10B C11B . . . . 2.0(4) ?
    C8B C9B C10B C13B . . . . -177.4(2) ?
    C9A C10A C11A C12A . . . . 1.0(4) ?
    C13A C10A C11A C12A . . . . -178.2(3) ?
    C9B C10B C11B C12B . . . . -1.5(4) ?
    C13B C10B C11B C12B . . . . 177.9(3) ?
    C8A C7A C12A C11A . . . . -2.0(4) ?
    C1A C7A C12A C11A . . . . 177.9(2) ?
    C10A C11A C12A C7A . . . . 1.0(5) ?
    C8B C7B C12B C11B . . . . 2.3(4) ?
    C1B C7B C12B C11B . . . . -177.8(2) ?
    C10B C11B C12B C7B . . . . -0.7(4) ?
    O2A C14A C15A C16A 1 . . . -26.0(3) ?
    O2A C14A C15A C16A . . . . -26.0(3) ?
    N1A C14A C15A C16A . . . . 153.0(2) ?
    O2A C14A C15A C17A 1 . . . 40.4(3) ?
    O2A C14A C15A C17A . . . . 40.4(3) ?
    N1A C14A C15A C17A . . . . -140.5(2) ?
    O2B C14B C15B C16B . . . . -41.4(3) ?
    N1B C14B C15B C16B . . . . 139.6(2) ?
    O2B C14B C15B C17B . . . . 25.2(3) ?
    N1B C14B C15B C17B . . . . -153.8(2) ?
    C14A C15A C16A C17A . . . . 107.2(2) ?
    C14B C15B C16B C17B . . . . 105.9(3) ?
    C14A C15A C17A C16A . . . . -106.3(3) ?
    C14B C15B C17B C16B . . . . -107.6(2) ?
    N1A C5A C18A C19A . . . . -129.1(2) ?
    C4A C5A C18A C19A . . . . 105.6(2) ?
    N1A C5A C18A C23A . . . . 54.4(3) ?
    C4A C5A C18A C23A . . . . -70.9(2) ?
    N1B C5B C18B C19B . . . . 130.0(2) ?
    C4B C5B C18B C19B . . . . -104.7(2) ?
    N1B C5B C18B C23B . . . . -52.0(3) ?
    C4B C5B C18B C23B . . . . 73.2(2) ?
    C23A C18A C19A C20A . . . . 0.6(3) ?
    C5A C18A C19A C20A . . . . -176.07(19) ?
    C23B C18B C19B C20B . . . . 0.5(3) ?
    C5B C18B C19B C20B . . . . 178.6(2) ?
    C18A C19A C20A C21A . . . . 0.4(4) ?
    C18B C19B C20B C21B . . . . -0.1(4) ?
    C19A C20A C21A C22A . . . . -1.2(4) ?
    C19A C20A C21A C24A . . . . 178.2(2) ?
    C19B C20B C21B C22B . . . . -0.5(4) ?
    C19B C20B C21B C24B . . . . 178.6(3) ?
    C20A C21A C22A C23A . . . . 1.1(4) ?
    C24A C21A C22A C23A . . . . -178.3(2) ?
    C20B C21B C22B C23B . . . . 0.8(5) ?
    C24B C21B C22B C23B . . . . -178.4(3) ?
    C19A C18A C23A C22A . . . . -0.7(3) ?
    C5A C18A C23A C22A . . . . 175.9(2) ?
    C21A C22A C23A C18A . . . . -0.1(4) ?
    C19B C18B C23B C22B . . . . -0.2(4) ?
    C5B C18B C23B C22B . . . . -178.3(2) ?
    C21B C22B C23B C18B . . . . -0.4(4) ?
    O2A C14A N1A C1A 1 . . . 9.3(3) ?
    O2A C14A N1A C1A . . . . 9.3(3) ?
    C15A C14A N1A C1A . . . . -169.75(18) ?
    O2A C14A N1A C5A 1 . . . -178.56(18) ?
    O2A C14A N1A C5A . . . . -178.56(18) ?
    C15A C14A N1A C5A . . . . 2.4(3) ?
    C7A C1A N1A C14A . . . . -107.7(2) ?
    C2A C1A N1A C14A . . . . 121.7(2) ?
    C7A C1A N1A C5A . . . . 80.0(2) ?
    C2A C1A N1A C5A . . . . -50.7(3) ?
    C18A C5A N1A C14A . . . . 68.3(2) ?
    C4A C5A N1A C14A . . . . -167.24(17) ?
    C18A C5A N1A C1A . . . . -119.7(2) ?
    C4A C5A N1A C1A . . . . 4.8(2) ?
    O2B C14B N1B C1B . . . . -10.3(3) ?
    C15B C14B N1B C1B . . . . 168.65(19) ?
    O2B C14B N1B C5B . . . . 175.21(19) ?
    C15B C14B N1B C5B . . . . -5.8(3) ?
    C7B C1B N1B C14B . . . . 106.7(2) ?
    C2B C1B N1B C14B . . . . -122.6(2) ?
    C7B C1B N1B C5B . . . . -78.8(2) ?
    C2B C1B N1B C5B . . . . 51.9(3) ?
    C18B C5B N1B C14B . . . . -66.5(2) ?
    C4B C5B N1B C14B . . . . 168.39(19) ?
    C18B C5B N1B C1B . . . . 119.2(2) ?
    C4B C5B N1B C1B . . . . -5.9(3) ?
loop_
    _geom_hbond_atom_site_label_D
    _geom_hbond_atom_site_label_H
    _geom_hbond_atom_site_label_A
    _geom_hbond_site_symmetry_A
    _geom_hbond_distance_DH
    _geom_hbond_distance_HA
    _geom_hbond_distance_DA
    _geom_hbond_angle_DHA
    C23A H23A Cg1 . 0.93 2.86 3.787(3) 173
    C23B H23B Cg2 . 0.93 2.85 3.777(3) 173
    C5A H5A O2B 1_455 0.98 2.41 3.366(3) 166
    C5B H5B O2A . 0.98 2.42 3.381(3) 166
    C19A H19A O2B 1_455 0.93 2.59 3.435(3) 151
