# Supplementary material for: Crystal structure of 1-cyclo­propane­carbon­yl-3-methyl-2,6-di-p-tolyl­piperidin-4-one
Source: Acta Crystallogr Sect E Struct Rep Online. 2014 Aug 30;70(Pt 9):o1056–7. doi: 10.1107/S1600536814018546 (PMC4186191; doi:10.1107/S1600536814018546)
Supplement: Supplementary file 2 [file e-70-o1056-Isup2.hkl]

#
# h,k,l, Fc-squared, Fo-squared, sigma(Fo-squared) and status flag
#
data_I
_shelx_title ' TJ2 in P-1'
_shelx_refln_list_code          4
_shelx_F_calc_maximum      166.39
_exptl_crystal_F_000       776.00
_reflns_d_resolution_high  0.8409
 
loop_
 _symmetry_equiv_pos_as_xyz
 'x, y, z'
 '-x, -y, -z'
 
_cell_length_a    10.4937
_cell_length_b    11.4642
_cell_length_c    17.4253
_cell_angle_alpha  80.265
_cell_angle_beta   86.064
_cell_angle_gamma  89.877
 
_shelx_F_squared_multiplier     1.000
 
loop_
 _refln_index_h
 _refln_index_k
 _refln_index_l
 _refln_F_squared_calc
 _refln_F_squared_meas
 _refln_F_squared_sigma
 _refln_observed_status
   2   0   0     3885.97     3763.37     35.42 o
   3   0   0        3.05        3.63      0.74 o
   4   0   0      106.45      104.66      5.03 o
   5   0   0        0.09       -0.44      0.88 o
   6   0   0      165.80      143.10      8.74 o
   7   0   0        2.73        3.17      1.59 o
   8   0   0      114.54      122.02      7.58 o
   9   0   0        0.03       -1.67      1.79 o
  10   0   0       55.26       64.38     11.06 o
  11   0   0        5.07        1.40      4.15 o
  12   0   0        4.35       12.26      9.86 o
 -12   1   0        0.42       -3.49      4.29 o
 -11   1   0        0.33        8.41      5.65 o
 -10   1   0       22.27       11.63      4.93 o
  -9   1   0       13.12       12.28      3.68 o
  -8   1   0       96.16      103.83      7.37 o
  -7   1   0       91.92       75.70      6.32 o
  -6   1   0       81.14       86.76      6.54 o
  -5   1   0      153.39      141.88      6.20 o
  -4   1   0        1.12        0.85      0.67 o
  -3   1   0      352.76      306.27      8.05 o
  -2   1   0     1028.16      957.52     12.39 o
   1   1   0      891.96      822.17     18.59 o
   2   1   0      317.80      363.18      8.40 o
   3   1   0      813.93      774.17     12.59 o
   4   1   0       16.93       23.04      2.53 o
   5   1   0       41.93       49.47      3.48 o
   6   1   0      102.89      108.93      5.97 o
   7   1   0      390.20      408.36     14.69 o
   8   1   0        0.36        0.53      1.34 o
   9   1   0       66.11       64.15      7.34 o
  10   1   0       33.51       37.37      5.74 o
  11   1   0       41.83       46.20     10.31 o
  12   1   0        0.19        4.10      4.62 o
 -12   2   0       16.05       31.01      9.44 o
 -11   2   0        0.18       -1.55      3.62 o
 -10   2   0        1.26       -2.58      5.80 o
  -9   2   0      238.58      249.97     13.87 o
  -8   2   0       75.29       81.85      8.43 o
  -7   2   0      189.93      198.43      8.16 o
  -6   2   0      432.53      486.88     12.88 o
  -5   2   0       63.36       75.24      5.99 o
  -4   2   0     1203.21     1323.17     23.53 o
  -3   2   0      850.50      909.13     15.70 o
  -2   2   0       51.43       52.73      3.55 o
  -1   2   0     2499.00     2343.86     18.85 o
   0   2   0      548.31      524.77     17.78 o
   1   2   0      599.26      606.50     25.84 o
   2   2   0    27483.42    26148.64    149.54 o
   3   2   0      366.25      382.17      7.61 o
   4   2   0      108.08      110.54      5.69 o
   5   2   0       26.67       36.07      7.93 o
   6   2   0      495.67      479.26     16.69 o
   7   2   0       41.84       34.25      4.12 o
   8   2   0       39.96       31.62      4.91 o
   9   2   0       22.74       19.34      4.03 o
  10   2   0        0.01        2.67      3.40 o
  11   2   0       75.50       86.21     23.81 o
  12   2   0       30.20       35.76      8.54 o
 -12   3   0        0.11       -3.37      3.66 o
 -11   3   0        0.00       -3.15      4.56 o
 -10   3   0      215.06      271.90     23.15 o
  -9   3   0        2.39       -1.75      3.01 o
  -8   3   0        7.09       10.38      2.48 o
  -7   3   0       82.81       82.94      5.51 o
  -6   3   0      177.00      193.96     10.90 o
  -5   3   0      220.16      190.11     10.44 o
  -4   3   0     1835.22     1999.89     32.73 o
  -3   3   0      336.53      323.61     10.54 o
  -2   3   0     1719.45     1780.13     23.48 o
  -1   3   0     1227.38     1172.85     16.64 o
   0   3   0     3080.72     3013.69     52.73 o
   1   3   0      570.28      588.32     11.74 o
   2   3   0      468.37      388.58      8.24 o
   3   3   0      133.94      176.37      5.63 o
   4   3   0       13.44       16.91      2.41 o
   5   3   0      389.95      432.04     13.11 o
   6   3   0      160.43      168.33      9.07 o
   7   3   0       86.13       96.50      7.38 o
   8   3   0      103.50      113.18      9.54 o
   9   3   0      143.81      139.72     11.33 o
  10   3   0      155.43      176.67     13.37 o
  11   3   0        8.87        6.86      4.98 o
  12   3   0        0.29        0.54      2.83 o
 -11   4   0        9.78        4.13      4.36 o
 -10   4   0        0.57       -1.51      4.08 o
  -9   4   0        1.86        3.76      3.24 o
  -8   4   0        4.12        5.38      2.23 o
  -7   4   0       91.29       98.88      9.98 o
  -6   4   0        3.01        6.42      2.48 o
  -5   4   0      259.23      278.69     14.14 o
  -4   4   0      174.59      226.07     12.43 o
  -3   4   0     2132.93     2424.23     44.66 o
  -2   4   0      134.20      144.58      6.01 o
  -1   4   0      177.00      191.07      7.66 o
   0   4   0      503.77      448.41     23.78 o
   1   4   0     1582.17     1539.46     44.24 o
   2   4   0      694.25      707.56     13.70 o
   3   4   0     3518.04     3829.54     29.90 o
   4   4   0       82.86      105.18      6.16 o
   5   4   0      138.04      125.19      8.86 o
   6   4   0       25.05       28.52      4.75 o
   7   4   0      153.03      143.23     11.04 o
   8   4   0       48.65       49.01      8.43 o
   9   4   0        6.64        5.34      3.55 o
  10   4   0        1.95        5.03      4.06 o
  11   4   0       30.99       26.18     11.71 o
 -11   5   0        1.08        0.59      3.53 o
 -10   5   0        5.68        1.17      6.67 o
  -9   5   0        2.04       -2.44      3.90 o
  -8   5   0        6.04        7.20      5.27 o
  -7   5   0        0.48        0.22      2.12 o
  -6   5   0       41.70       50.58      7.33 o
  -5   5   0       33.43       34.83      5.26 o
  -4   5   0      550.11      584.91     51.20 o
  -3   5   0        3.22        4.29      1.37 o
  -2   5   0       61.71       63.89      6.27 o
  -1   5   0      155.43      154.83      9.61 o
   0   5   0      255.51      264.43     20.54 o
   1   5   0       26.33       28.84      3.13 o
   2   5   0       28.89       23.01      3.13 o
   3   5   0      702.11      704.65     18.29 o
   4   5   0      187.49      173.50      8.22 o
   5   5   0       63.20       73.38      7.09 o
   6   5   0       33.38       28.54      4.69 o
   7   5   0      127.29      130.32     10.95 o
   8   5   0       16.73       20.55      5.21 o
   9   5   0       68.21       63.11     10.38 o
  10   5   0       47.12       53.35     10.11 o
  11   5   0        0.00        3.22      4.03 o
 -11   6   0        1.08        2.99      4.64 o
 -10   6   0       12.88       13.24      9.54 o
  -9   6   0       32.78       27.39     10.78 o
  -8   6   0        0.89        7.16      4.01 o
  -7   6   0       11.89       10.35      6.48 o
  -6   6   0        1.64        8.31      4.22 o
  -5   6   0       76.00       74.19     14.70 o
  -4   6   0       15.58       20.25      6.81 o
  -3   6   0        8.04        9.63      2.83 o
  -2   6   0      188.58      185.37     11.30 o
  -1   6   0      409.64      379.85     15.83 o
   0   6   0       47.52       50.40      4.98 o
   1   6   0      126.39      124.66      7.90 o
   2   6   0      327.66      363.99     12.61 o
   3   6   0      147.88      151.61     11.30 o
   4   6   0        5.36        3.63      1.49 o
   5   6   0       14.49       15.51      3.32 o
   6   6   0       15.00        9.15      3.48 o
   7   6   0        0.47        1.89      2.06 o
   8   6   0       49.61       39.75      6.41 o
   9   6   0       18.54       14.69      5.71 o
  10   6   0        5.37        0.59      3.91 o
  11   6   0        3.64        2.40      3.58 o
 -10   7   0       10.18        9.62      6.88 o
  -9   7   0        0.67       -4.74      5.12 o
  -8   7   0      155.03      149.12     15.33 o
  -7   7   0       47.74       63.02     11.82 o
  -6   7   0        0.19        4.80      2.58 o
  -5   7   0        0.04        0.78      2.11 o
  -4   7   0       46.34       34.82      9.72 o
  -3   7   0        0.80        0.61      1.70 o
  -2   7   0      276.03      275.36     15.39 o
  -1   7   0       14.82       16.66      3.41 o
   0   7   0      232.27      216.38     12.59 o
   1   7   0      273.26      318.92     12.03 o
   2   7   0        0.03        0.57      1.35 o
   3   7   0        2.06        4.26      5.47 o
   4   7   0       56.37       52.90      7.55 o
   5   7   0      169.88      156.24     10.96 o
   6   7   0      152.77      130.64     10.71 o
   7   7   0        0.01       -1.93      2.12 o
   8   7   0       57.33       56.19      7.91 o
   9   7   0        0.45        2.48      6.29 o
  10   7   0        2.07        0.91      3.74 o
 -10   8   0       11.74       14.75      8.74 o
  -9   8   0        7.68        2.31      6.23 o
  -8   8   0        0.02       -1.92      2.38 o
  -7   8   0       15.88        9.75      8.59 o
  -6   8   0        8.08        9.30      4.69 o
  -5   8   0        5.95        8.71      4.76 o
  -4   8   0      142.57      164.38     21.82 o
  -3   8   0       12.40       11.48      3.67 o
  -2   8   0      252.70      271.60     15.34 o
  -1   8   0      220.41      227.27     15.28 o
   0   8   0      190.39      173.94     10.69 o
   1   8   0      100.92      112.88      7.25 o
   2   8   0        9.64       10.48      3.92 o
   3   8   0       46.69       48.34      7.57 o
   4   8   0        0.28       -0.21      1.62 o
   5   8   0      173.19      154.40     14.64 o
   6   8   0        4.42        0.74      2.63 o
   7   8   0       17.35       21.84      4.95 o
   8   8   0       30.53       33.02      6.21 o
   9   8   0        3.77        6.50      4.65 o
  -9   9   0        0.89       10.32      8.24 o
  -8   9   0        2.86        8.07      3.71 o
  -7   9   0       37.38       31.59      8.77 o
  -6   9   0       74.36       71.40     15.76 o
  -5   9   0       12.21       14.47      8.56 o
  -4   9   0       69.65       74.16     15.38 o
  -3   9   0       87.13       85.55     15.05 o
  -2   9   0      207.23      205.61     14.04 o
  -1   9   0       67.08       61.57      7.47 o
   0   9   0       10.07       15.32      7.18 o
   1   9   0       23.22       18.41      3.82 o
   2   9   0      383.54      264.09     64.46 o
   3   9   0        0.38        3.46      2.74 o
   4   9   0      280.25      290.54     19.27 o
   5   9   0       81.91       97.08     11.93 o
   6   9   0        5.02        4.10      3.69 o
   7   9   0        0.04       -0.88      3.73 o
   8   9   0        0.00        2.37      2.69 o
   9   9   0        0.04        5.10      5.81 o
  -8  10   0       12.23       18.44     10.44 o
  -7  10   0        9.31        7.11      3.84 o
  -6  10   0        6.77        8.29      7.33 o
  -5  10   0        0.75       -5.74      5.74 o
  -4  10   0       97.89       87.62     17.72 o
  -3  10   0       11.32        8.11      3.27 o
  -2  10   0        5.88        6.20      4.85 o
  -1  10   0       42.74       49.01      6.96 o
   0  10   0      131.70      171.45     14.25 o
   1  10   0      107.30      104.03     20.34 o
   2  10   0       39.65       38.92      5.61 o
   3  10   0       45.00       58.88      8.85 o
   4  10   0        3.26       11.47      4.62 o
   5  10   0        3.55        1.15      3.06 o
   6  10   0        0.99        2.66      5.03 o
   7  10   0        7.55        8.96      4.75 o
   8  10   0        3.30        0.25      4.13 o
  -7  11   0       15.90       15.23      6.20 o
  -6  11   0        2.64       14.79      8.46 o
  -5  11   0       15.58       13.29      7.98 o
  -4  11   0        8.47       10.94      9.92 o
  -3  11   0       82.92       69.94     16.10 o
  -2  11   0      103.97      104.03     20.94 o
  -1  11   0        0.07        9.79      8.40 o
   0  11   0       33.85       40.81     13.96 o
   1  11   0       25.68       46.70     15.57 o
   2  11   0       14.03       20.31      9.62 o
   3  11   0       42.60       46.05     10.21 o
   4  11   0        6.24       -0.79      3.49 o
   5  11   0        0.05        0.26      3.78 o
   6  11   0        6.09       10.26      5.47 o
   7  11   0        0.74      -10.71     10.71 o
  -5  12   0        0.35        1.13      7.80 o
  -4  12   0        0.59       -6.35      6.35 o
  -3  12   0        3.76       -0.37      3.29 o
  -2  12   0      132.79      168.34     27.41 o
  -1  12   0       40.78       46.30     14.68 o
   0  12   0        3.59       14.01     10.28 o
   1  12   0       87.42      122.12     24.58 o
   2  12   0        9.88       22.95     12.05 o
   3  12   0        0.44        1.57      4.27 o
   4  12   0       10.24        7.90      5.59 o
   5  12   0        6.19        3.00      4.63 o
  -3  13   0        3.52       15.02     13.10 o
  -2  13   0        0.03       -5.01      5.74 o
  -1  13   0        7.32       10.22     10.31 o
   0  13   0        2.20       15.86     10.42 o
   1  13   0       37.44       39.21     15.16 o
   2  13   0       14.60        2.33      6.50 o
   3  13   0        6.93       21.74     12.53 o
  -2 -13   1        6.00        3.07      7.95 o
  -1 -13   1        1.25        3.67      5.92 o
   0 -13   1       14.07       15.51     10.89 o
   1 -13   1       79.63      104.75     23.66 o
   2 -13   1       21.79       16.20      8.29 o
  -5 -12   1        0.75        1.05      5.80 o
  -4 -12   1       10.24       19.41     11.37 o
  -3 -12   1        0.95       -7.24      7.24 o
  -2 -12   1        1.13        0.32      4.11 o
  -1 -12   1       98.55      131.36     26.06 o
   0 -12   1       88.44      117.30     23.02 o
   1 -12   1       16.90       26.26     12.58 o
   2 -12   1       40.21       41.66     12.94 o
   3 -12   1        1.12       32.42     14.73 o
   4 -12   1        0.86       11.59      9.60 o
   5 -12   1        9.85        2.53      5.79 o
  -6 -11   1        6.03        4.79      3.85 o
  -5 -11   1        6.74        5.14      2.97 o
  -4 -11   1        0.13        2.02      4.24 o
  -3 -11   1        0.03       -2.09      4.45 o
  -2 -11   1        2.21        6.14      6.89 o
  -1 -11   1      369.36      361.06     39.50 o
   0 -11   1       32.16       23.36     10.03 o
   1 -11   1       65.91       61.64     16.32 o
   2 -11   1        5.32       10.54      7.57 o
   3 -11   1        0.00        3.93      6.90 o
   4 -11   1        1.17        6.44      7.84 o
   5 -11   1        7.42        9.46      8.64 o
   6 -11   1       30.88       32.56     13.26 o
   7 -11   1        1.53        9.88      9.11 o
  -8 -10   1       17.33       24.86      7.69 o
  -7 -10   1        3.39       11.94      5.91 o
  -6 -10   1        0.17       -0.21      3.03 o
  -5 -10   1        0.22        0.51      2.26 o
  -4 -10   1        3.18       14.30      4.38 o
  -3 -10   1      332.11      344.03     18.38 o
  -2 -10   1       29.95       27.20      5.69 o
  -1 -10   1        6.16        8.13      4.15 o
   0 -10   1       13.65       19.98      8.94 o
   1 -10   1       60.26       56.95     15.25 o
   2 -10   1       12.90       14.54      8.74 o
   3 -10   1        1.52       -0.29      3.75 o
   4 -10   1        2.36       -2.62      3.67 o
   5 -10   1        0.58       -3.19      6.29 o
   6 -10   1       71.84       75.63     18.25 o
   7 -10   1        2.22        3.87      6.10 o
   8 -10   1        3.18       13.33      6.86 o
  -9  -9   1       46.98       40.14      7.82 o
  -8  -9   1       65.90       68.62      9.42 o
  -7  -9   1       14.56       13.62      4.42 o
  -6  -9   1        2.63        2.32      2.70 o
  -5  -9   1       27.51       31.38      6.86 o
  -4  -9   1      604.95      600.77     28.39 o
  -3  -9   1        9.43       -0.84      8.99 o
  -2  -9   1        0.07       -0.26      2.25 o
  -1  -9   1       25.43       29.59      6.08 o
   0  -9   1      455.14      431.75     18.01 o
   1  -9   1      129.49      118.27      9.41 o
   2  -9   1      127.55      111.75     10.00 o
   3  -9   1       12.46        7.49      6.44 o
   4  -9   1       20.95       20.47      9.46 o
   5  -9   1       70.74       65.27     14.74 o
   6  -9   1      161.98      205.07     36.31 o
   7  -9   1        8.08        9.26      4.48 o
   8  -9   1        5.15        0.66      2.58 o
   9  -9   1        0.14        6.29      4.81 o
  -9  -8   1        0.17        0.50      2.60 o
  -8  -8   1        4.57        6.57      3.20 o
  -7  -8   1        7.04        2.74      2.34 o
  -6  -8   1       64.88       57.62      7.46 o
  -5  -8   1      118.84      128.38     10.46 o
  -4  -8   1       24.74       27.73      6.29 o
  -3  -8   1       35.32       35.17      6.21 o
  -2  -8   1      128.55       99.09     12.32 o
  -1  -8   1       48.58       69.18      8.26 o
   0  -8   1       96.30       90.23      5.50 o
   1  -8   1       71.87       56.60      4.00 o
   2  -8   1        0.03        2.46      1.99 o
   3  -8   1      131.23      114.51     18.45 o
   4  -8   1       25.60       23.53      8.09 o
   5  -8   1        5.40        4.54      3.54 o
   6  -8   1       24.44       35.48     10.96 o
   7  -8   1       92.63       89.48     12.65 o
   8  -8   1       35.79       40.01      6.78 o
   9  -8   1        2.16        3.75      5.45 o
  10  -8   1        9.52       14.92     11.27 o
 -10  -7   1        0.06        1.48      4.97 o
  -9  -7   1        9.55        5.38      2.83 o
  -8  -7   1        2.02        5.69      3.27 o
  -7  -7   1      107.85      103.87     10.37 o
  -6  -7   1       74.16       69.03      7.95 o
  -5  -7   1        0.20       -0.21      2.00 o
  -4  -7   1      391.82      381.69     16.13 o
  -3  -7   1      489.55      495.93     22.21 o
  -2  -7   1      110.38       91.67      8.93 o
  -1  -7   1        3.50        2.87      1.85 o
   0  -7   1        6.08        7.06      2.03 o
   1  -7   1       60.55       62.52      4.02 o
   2  -7   1     1166.97     1144.53     28.96 o
   3  -7   1      101.09       93.84     15.24 o
   4  -7   1        0.03       -7.22      7.22 o
   5  -7   1       65.96       59.09     13.11 o
   6  -7   1        0.70        2.30      2.23 o
   7  -7   1       19.96        9.16      8.36 o
   8  -7   1        5.89        6.01      2.81 o
   9  -7   1       10.87       19.07      6.73 o
  10  -7   1        1.24       -0.82      3.19 o
 -10  -6   1       16.19       16.01      7.97 o
  -9  -6   1        1.45        2.93      2.47 o
  -8  -6   1        0.28       -0.71      2.50 o
  -7  -6   1       77.58       79.17      8.67 o
  -6  -6   1       39.51       46.38      6.33 o
  -5  -6   1       96.26      103.75      8.81 o
  -4  -6   1       46.92       52.88      5.81 o
  -3  -6   1        3.95        3.56      1.85 o
  -2  -6   1       45.34       39.58      5.67 o
  -1  -6   1       25.30       26.74      4.77 o
   0  -6   1      116.21      113.15      6.72 o
   1  -6   1       54.04       62.88      5.61 o
   2  -6   1      576.81      525.35     26.71 o
   3  -6   1        0.03        5.88      4.66 o
   4  -6   1       12.75       17.15      6.61 o
   5  -6   1        0.01        2.10      2.40 o
   6  -6   1        7.41       10.19      4.46 o
   7  -6   1       25.09       30.63      6.61 o
   8  -6   1      122.26      133.47     11.39 o
   9  -6   1        1.58        0.56      1.87 o
  10  -6   1        0.07       -1.39      3.92 o
  11  -6   1        0.22       15.27      6.79 o
 -11  -5   1        6.69       10.95      8.59 o
 -10  -5   1       27.57       31.21     11.68 o
  -9  -5   1        5.73        2.76      2.71 o
  -8  -5   1       90.10       92.57     11.67 o
  -7  -5   1       30.13       23.79      4.60 o
  -6  -5   1      143.49      144.11     10.80 o
  -5  -5   1      123.84      109.84      8.76 o
  -4  -5   1       85.23       88.28      7.35 o
  -3  -5   1     1732.45     1796.03     29.69 o
  -2  -5   1       40.73       34.89      3.77 o
  -1  -5   1      108.25       80.84      6.45 o
   0  -5   1      189.25      171.47      7.50 o
   1  -5   1       60.43       71.66      5.58 o
   2  -5   1      420.77      431.92     21.28 o
   3  -5   1      300.47      348.31     14.92 o
   4  -5   1        7.34        4.32      2.64 o
   5  -5   1        2.69        4.58      4.32 o
   6  -5   1       48.24       46.41      7.48 o
   7  -5   1       94.30       84.71     10.13 o
   8  -5   1        7.35        4.36      2.59 o
   9  -5   1       30.64       25.47      4.88 o
  10  -5   1        0.13       -6.97      6.97 o
  11  -5   1        0.24        8.51      5.77 o
 -11  -4   1        0.65        2.55      6.78 o
 -10  -4   1       45.26       32.03      8.65 o
  -9  -4   1        0.58       -0.42      2.00 o
  -8  -4   1      103.38       78.73      8.96 o
  -7  -4   1        0.01        4.49      2.42 o
  -6  -4   1        1.00        2.57      2.02 o
  -5  -4   1       20.84       19.13      3.38 o
  -4  -4   1      191.99      193.30      8.56 o
  -3  -4   1      372.90      397.22     13.32 o
  -2  -4   1      766.12      753.76     17.70 o
  -1  -4   1      116.38      117.04      9.67 o
   0  -4   1      435.85      472.78     11.88 o
   1  -4   1       27.64       31.31      2.92 o
   2  -4   1     1936.23     1850.96     31.14 o
   3  -4   1     4069.99     4310.75     50.79 o
   4  -4   1       42.86       30.82      7.17 o
   5  -4   1     1794.70     1948.59     55.72 o
   6  -4   1      223.18      229.70     15.00 o
   7  -4   1        0.67       -1.28      1.91 o
   8  -4   1        3.08        2.08      1.31 o
   9  -4   1        1.85       -0.72      2.83 o
  10  -4   1        8.62       14.47      6.07 o
  11  -4   1        1.98        2.69      5.53 o
 -12  -3   1       10.63        3.59      6.91 o
 -11  -3   1       19.99       20.61      7.35 o
 -10  -3   1       26.69       32.42      5.91 o
  -9  -3   1       19.24       21.70      4.68 o
  -8  -3   1      148.97      136.92      9.47 o
  -7  -3   1       15.71       24.75      4.02 o
  -6  -3   1      253.87      294.27     15.48 o
  -5  -3   1      509.10      546.42     19.31 o
  -4  -3   1       13.96       15.93      2.36 o
  -3  -3   1     1202.32     1216.90     15.26 o
  -2  -3   1      713.50      686.16     14.86 o
  -1  -3   1       10.62       12.92      2.29 o
   0  -3   1      894.44      845.53     29.46 o
   1  -3   1     1100.13     1081.48     19.43 o
   2  -3   1        6.03        3.14      1.61 o
   3  -3   1      626.72      653.87     15.52 o
   4  -3   1      229.13      197.16     11.24 o
   5  -3   1      419.47      465.19     17.76 o
   6  -3   1       62.93       57.08      6.40 o
   7  -3   1        0.20        2.22      1.17 o
   8  -3   1        3.06        3.29      1.67 o
   9  -3   1       20.58       26.06      3.95 o
  10  -3   1        1.74        9.23     10.30 o
  11  -3   1        0.78       27.74     11.71 o
  12  -3   1       12.20       19.46     10.03 o
 -12  -2   1       60.86       59.21     11.96 o
 -11  -2   1       22.49       26.61      7.49 o
 -10  -2   1        8.51       15.14      3.86 o
  -9  -2   1        8.10        7.08      3.85 o
  -8  -2   1       82.29       80.78      7.90 o
  -7  -2   1        2.71        1.38      0.88 o
  -6  -2   1       58.28       49.15      4.78 o
  -5  -2   1       12.41       19.10      2.69 o
  -4  -2   1     1094.81     1207.57     15.74 o
  -3  -2   1        0.44        2.96      0.87 o
  -2  -2   1     2355.87     2262.29     25.04 o
  -1  -2   1    13492.66    12831.84     61.00 o
   0  -2   1     4183.52     4077.73     53.92 o
   1  -2   1      937.16      958.57     14.55 o
   2  -2   1     6130.15     6305.23     39.76 o
   3  -2   1     4143.89     4532.23     45.52 o
   4  -2   1        0.74        0.58      1.28 o
   5  -2   1      554.96      591.80     18.50 o
   6  -2   1      350.97      409.64     13.07 o
   7  -2   1       55.09       56.61      4.41 o
   8  -2   1       11.32       15.51      2.95 o
   9  -2   1       10.80        5.90      4.65 o
  10  -2   1       72.87      108.89     20.64 o
  11  -2   1      124.54      154.07     25.88 o
  12  -2   1        0.86        3.54      4.09 o
 -12  -1   1        0.07       -6.23     10.25 o
 -11  -1   1       18.44       22.47      7.02 o
 -10  -1   1        8.19       12.97      6.85 o
  -9  -1   1       25.23       21.84      4.35 o
  -8  -1   1      189.10      173.59     11.27 o
  -7  -1   1      108.06      104.16      6.03 o
  -6  -1   1      137.74      144.24      6.18 o
  -5  -1   1      621.37      703.97     14.77 o
  -4  -1   1       37.77       32.01      2.90 o
  -3  -1   1       51.14       51.25      3.23 o
  -2  -1   1     1430.28     1348.99     14.31 o
  -1  -1   1    10255.71     9552.55     46.25 o
   1  -1   1      725.65      687.21     18.39 o
   2  -1   1      944.43      952.37     14.02 o
   3  -1   1      842.37      818.87     22.21 o
   4  -1   1      443.94      441.75     13.83 o
   5  -1   1      388.79      392.39     10.51 o
   6  -1   1        0.00       -0.46      1.21 o
   7  -1   1      122.10      109.48      7.02 o
   8  -1   1       21.57       23.77      3.51 o
   9  -1   1      149.01      148.31     12.91 o
  10  -1   1       72.60       92.01     18.68 o
  11  -1   1      239.18      309.25     25.81 o
  12  -1   1        7.16        6.16      6.00 o
 -12   0   1       18.88        5.86      5.67 o
 -11   0   1        0.16        0.58      8.46 o
 -10   0   1      325.84      384.91     27.23 o
  -9   0   1        0.63       -1.84      3.38 o
  -8   0   1      221.60      223.19     12.30 o
  -7   0   1        1.80        1.26      1.06 o
  -6   0   1      269.90      249.97      9.43 o
  -5   0   1       15.49       16.28      1.79 o
  -4   0   1       58.91       45.23      2.73 o
  -3   0   1        7.96        9.68      1.05 o
  -2   0   1     2158.43     1980.10     13.85 o
   2   0   1    26522.01    24886.11    128.08 o
   3   0   1        0.89        1.23      0.62 o
   4   0   1       40.17       47.91      4.59 o
   5   0   1        2.23        2.94      1.35 o
   6   0   1        0.58        1.88      1.17 o
   7   0   1        0.16        1.42      2.25 o
   8   0   1        1.75        6.53      3.51 o
   9   0   1        4.12        1.47      2.29 o
  10   0   1       23.07       19.50      4.63 o
  11   0   1        0.15        6.43      4.90 o
  12   0   1       68.97       89.70     14.57 o
 -12   1   1        2.92        1.40      7.67 o
 -11   1   1       16.57       15.64      6.94 o
 -10   1   1        6.64       -0.40      7.28 o
  -9   1   1       72.45       69.30      7.10 o
  -8   1   1      108.24      105.99     10.58 o
  -7   1   1      409.00      402.50     15.07 o
  -6   1   1        0.90        0.75      1.10 o
  -5   1   1      106.02      104.28      5.69 o
  -4   1   1       62.39       63.05      3.12 o
  -3   1   1       76.43       73.98      2.57 o
  -2   1   1     1873.69     1923.16     25.63 o
  -1   1   1     2866.52     2732.91     22.72 o
   1   1   1     3814.14     3513.20     27.60 o
   2   1   1     2911.68     2806.97     31.50 o
   3   1   1      176.66      169.90      8.26 o
   4   1   1        0.74        1.24      0.82 o
   5   1   1        0.74        1.48      1.02 o
   6   1   1        9.08       12.91      3.02 o
   7   1   1        4.55        6.82      2.28 o
   8   1   1      188.19      215.06     12.94 o
   9   1   1       49.76       54.66      6.99 o
  10   1   1       48.28       44.20      6.75 o
  11   1   1       97.30      121.14     15.87 o
  12   1   1        0.92        2.86      9.49 o
 -12   2   1       22.17       25.11      7.58 o
 -11   2   1       42.31       40.77      9.78 o
 -10   2   1        0.19       -0.69      5.23 o
  -9   2   1        8.12       11.42      6.76 o
  -8   2   1       22.64       21.24      3.95 o
  -7   2   1       42.90       37.76      3.81 o
  -6   2   1      541.58      534.74     11.88 o
  -5   2   1        4.59        2.53      0.79 o
  -4   2   1       40.35       41.85      5.32 o
  -3   2   1      389.96      381.51      9.25 o
  -2   2   1    27684.69    26144.15    188.52 o
  -1   2   1      453.43      447.62     16.15 o
   0   2   1     1048.83      975.49     23.08 o
   1   2   1     3022.31     2798.70     25.24 o
   2   2   1       89.50       93.71      6.83 o
   3   2   1     1177.34     1176.98     14.06 o
   4   2   1     1121.17     1167.63     18.30 o
   5   2   1        8.67        6.85      2.02 o
   6   2   1      221.57      246.17     11.16 o
   7   2   1      145.92      161.66     10.61 o
   8   2   1       29.43       26.37      4.49 o
   9   2   1      191.53      196.92     13.35 o
  10   2   1        1.46        2.43      2.12 o
  11   2   1        1.02        4.28      3.26 o
  12   2   1        8.15       14.29     10.82 o
 -12   3   1        4.66        0.30      3.70 o
 -11   3   1       45.45       30.25     13.90 o
 -10   3   1       40.08       50.37     11.59 o
  -9   3   1       56.84       66.36     16.05 o
  -8   3   1       46.00       50.10      4.70 o
  -7   3   1       14.61       12.47      1.92 o
  -6   3   1      129.38      131.12      9.92 o
  -5   3   1     2230.32     2227.79     32.61 o
  -4   3   1      577.14      627.81     24.32 o
  -3   3   1      152.85      171.98      5.70 o
  -2   3   1      156.22      167.16      5.84 o
  -1   3   1      462.99      486.05     10.70 o
   0   3   1      755.59      745.88     25.13 o
   1   3   1      509.26      487.16     11.08 o
   2   3   1     1497.74     1540.63     15.99 o
   3   3   1      402.51      449.17      8.77 o
   4   3   1     2871.32     3180.29     72.82 o
   5   3   1     2671.83     2713.71     55.98 o
   6   3   1       32.83       38.32      4.88 o
   7   3   1        7.14        8.70      2.76 o
   8   3   1       55.88       54.88      8.66 o
   9   3   1        4.96        8.33      2.92 o
  10   3   1       55.63       62.72      8.27 o
  11   3   1       14.49       14.43      5.64 o
  12   3   1        0.80        2.04      3.06 o
 -11   4   1        7.03        2.21      3.40 o
 -10   4   1       42.47       40.61     13.85 o
  -9   4   1        4.87        4.81      3.57 o
  -8   4   1        9.37       10.03      2.28 o
  -7   4   1      109.92      110.10     10.63 o
  -6   4   1        3.71        6.97      2.51 o
  -5   4   1      801.86      809.45     21.14 o
  -4   4   1      622.66      709.88     19.69 o
  -3   4   1      361.84      416.54     10.83 o
  -2   4   1     1117.86     1044.53     19.01 o
  -1   4   1       46.96       50.60      4.43 o
   0   4   1      500.57      501.04     24.28 o
   1   4   1       38.09       40.81      3.08 o
   2   4   1     1132.67     1100.20     37.35 o
   3   4   1      348.64      370.23      8.23 o
   4   4   1      552.09      628.99     17.66 o
   5   4   1      853.55      815.72     33.49 o
   6   4   1        2.15        0.57      1.62 o
   7   4   1      154.47      155.73     14.02 o
   8   4   1        8.58        8.82      3.73 o
   9   4   1        0.55        4.76      2.76 o
  10   4   1       52.00       40.31      6.76 o
  11   4   1       22.12       17.98      5.94 o
 -11   5   1        1.41        5.02      3.79 o
 -10   5   1       25.78       25.46     12.21 o
  -9   5   1        8.79       14.16      6.83 o
  -8   5   1       28.71       29.23      5.83 o
  -7   5   1      101.72       94.04     10.05 o
  -6   5   1       22.48       22.41      3.57 o
  -5   5   1        8.06        8.23      2.67 o
  -4   5   1      167.44      157.59     10.46 o
  -3   5   1      630.68      660.71     17.58 o
  -2   5   1      475.56      440.49     13.65 o
  -1   5   1      477.69      465.27     15.87 o
   0   5   1       10.27       12.38      4.80 o
   1   5   1      536.25      570.03     12.64 o
   2   5   1       96.40       91.79      5.91 o
   3   5   1      667.51      728.13     15.32 o
   4   5   1       48.88       53.12      4.40 o
   5   5   1       34.83       37.46      5.18 o
   6   5   1       88.22       98.84      8.84 o
   7   5   1        8.43        5.52      2.71 o
   8   5   1       55.31       63.58      9.85 o
   9   5   1        2.38        0.72      3.12 o
  10   5   1       12.79       18.69      6.41 o
  11   5   1        1.31        4.40      3.77 o
 -11   6   1        4.61       11.59      6.11 o
 -10   6   1        0.06       -1.31      5.39 o
  -9   6   1       11.71       14.08      9.59 o
  -8   6   1       68.76       45.45      8.12 o
  -7   6   1        0.66       -0.17      3.34 o
  -6   6   1       52.82       43.11      7.29 o
  -5   6   1       59.35       77.35     12.26 o
  -4   6   1      131.57      111.95     10.18 o
  -3   6   1      567.99      553.67     26.48 o
  -2   6   1        0.08        0.63      3.04 o
  -1   6   1       50.72       45.00      5.71 o
   0   6   1      115.23       97.52     13.65 o
   1   6   1      497.00      490.40     21.40 o
   2   6   1      215.62      222.04      9.67 o
   3   6   1        2.85        3.37      2.11 o
   4   6   1       77.43       94.18      6.14 o
   5   6   1       70.14       66.41      5.52 o
   6   6   1       14.34       15.29      3.63 o
   7   6   1        0.75        2.87      2.14 o
   8   6   1       17.58       16.07      5.54 o
   9   6   1       29.29       32.01      8.07 o
  10   6   1        1.44        0.61     13.86 o
  11   6   1        5.52        6.32      3.84 o
 -10   7   1       22.27       22.48     10.74 o
  -9   7   1        0.94        8.65      6.55 o
  -8   7   1        0.65        2.94      2.53 o
  -7   7   1        3.30        8.16      3.68 o
  -6   7   1        6.99        0.61      2.22 o
  -5   7   1       49.51       67.13     12.80 o
  -4   7   1      189.51      204.69     14.44 o
  -3   7   1        5.42        6.27      3.23 o
  -2   7   1      215.36      222.91     13.53 o
  -1   7   1        9.36       11.47      2.75 o
   0   7   1      562.98      543.07     34.76 o
   1   7   1      676.84      685.68     28.18 o
   2   7   1       34.50       34.27      5.12 o
   3   7   1      394.69      417.71     19.10 o
   4   7   1      163.97      173.72      9.66 o
   5   7   1       20.46       17.53      2.78 o
   6   7   1       29.07       23.66      4.60 o
   7   7   1       20.66       16.74      4.50 o
   8   7   1        6.58        6.58      4.01 o
   9   7   1        0.01       -3.66      3.66 o
  10   7   1       39.02       32.57      8.80 o
 -10   8   1        0.00        7.06      7.28 o
  -9   8   1       23.55       20.73      8.97 o
  -8   8   1       17.73       10.26      4.46 o
  -7   8   1       46.19       51.20      9.17 o
  -6   8   1       97.81       65.70     10.19 o
  -5   8   1        3.05       -2.43      4.40 o
  -4   8   1       95.90       96.69     10.63 o
  -3   8   1       31.06       30.78      5.70 o
  -2   8   1        1.74        0.64      4.83 o
  -1   8   1      159.13      170.40     12.23 o
   0   8   1       58.57       53.07      9.39 o
   1   8   1       42.38       41.57      4.22 o
   2   8   1        0.75        1.70      1.85 o
   3   8   1        0.25       -1.36      1.73 o
   4   8   1       38.08       37.45      6.40 o
   5   8   1       22.03       16.41      4.75 o
   6   8   1        6.28        0.48      2.76 o
   7   8   1        0.48        2.01      2.19 o
   8   8   1        3.45       -2.64      2.64 o
   9   8   1       34.02       40.33      9.08 o
  10   8   1        1.17       -1.31      3.96 o
  -9   9   1        1.93        1.15      5.51 o
  -8   9   1        6.04       11.76      9.97 o
  -7   9   1       18.21       25.37      7.79 o
  -6   9   1       33.64       37.05     12.06 o
  -5   9   1        1.38       -4.74      6.16 o
  -4   9   1       66.83       75.36      9.34 o
  -3   9   1        8.96        7.27      1.81 o
  -2   9   1      240.07      230.51     15.46 o
  -1   9   1       15.93       16.82      4.51 o
   0   9   1       30.68       34.36      3.61 o
   1   9   1        1.81       -0.15      1.82 o
   2   9   1      137.17      176.19     15.57 o
   3   9   1        5.41        9.89      3.56 o
   4   9   1      147.04      138.61     13.03 o
   5   9   1       71.07       70.45      9.88 o
   6   9   1       75.17       73.90     10.81 o
   7   9   1       24.53       34.25      7.84 o
   8   9   1       27.53       32.54     11.47 o
   9   9   1        4.64        9.05      8.25 o
  -8  10   1        1.06       -7.74      7.74 o
  -7  10   1        0.23        3.56      4.47 o
  -6  10   1       18.77       25.77     10.03 o
  -5  10   1       13.60       16.83      8.09 o
  -4  10   1       77.75       59.94     14.61 o
  -3  10   1        3.02        2.03      2.67 o
  -2  10   1        0.80       -1.70      5.18 o
  -1  10   1       15.49       14.33      3.93 o
   0  10   1        0.07        3.48      8.57 o
   1  10   1        8.64       13.28      8.07 o
   2  10   1       16.59       15.20      3.82 o
   3  10   1      170.49      178.65     14.09 o
   4  10   1       18.11       10.66      8.32 o
   5  10   1       17.11       11.51      3.75 o
   6  10   1       18.97       25.28     11.34 o
   7  10   1        2.93       10.78     10.10 o
   8  10   1       29.17       60.85     18.58 o
  -7  11   1        6.26       25.13     10.51 o
  -6  11   1       11.81        7.96      6.59 o
  -5  11   1        0.04        3.77      5.07 o
  -4  11   1        0.42       -8.45      8.45 o
  -3  11   1        2.49        6.22      6.89 o
  -2  11   1       32.61       31.47     11.68 o
  -1  11   1        3.07       10.19      7.78 o
   0  11   1       85.98       83.42     18.25 o
   1  11   1       49.91       38.29     13.38 o
   2  11   1       60.25       59.35     16.42 o
   3  11   1       65.23       77.35     18.84 o
   4  11   1       11.19       17.50     11.65 o
   5  11   1        5.27        1.75      4.57 o
   6  11   1        0.13       -0.45      4.95 o
   7  11   1       46.31       65.92     18.57 o
  -5  12   1        2.05       -6.25      7.52 o
  -4  12   1        5.01       16.64      9.73 o
  -3  12   1        0.64       -1.02      5.09 o
  -2  12   1       12.03       18.17      7.82 o
  -1  12   1        0.03        5.28      7.78 o
   0  12   1      114.46      113.76     23.33 o
   1  12   1        8.28       11.43      9.27 o
   2  12   1       33.07       36.74     14.29 o
   3  12   1        3.65        2.23      3.32 o
   4  12   1        1.27        7.26      8.64 o
   5  12   1        0.95       12.35      8.89 o
  -3  13   1       16.93        5.96      6.94 o
  -2  13   1        4.78        7.86      8.38 o
  -1  13   1       14.57        9.22      8.52 o
   0  13   1        9.77        9.74      8.41 o
   1  13   1       16.60       18.93     10.99 o
   2  13   1        6.59       21.67     11.55 o
   3  13   1        0.31        9.65      8.60 o
  -1 -13   2       13.98       28.06     13.76 o
   0 -13   2       13.32       27.36     12.54 o
   1 -13   2       17.27       21.07     12.92 o
   2 -13   2        7.00       13.71      9.14 o
  -4 -12   2        0.03       -5.26      6.76 o
  -3 -12   2       13.12       10.71      7.90 o
  -2 -12   2        1.42        1.45      4.86 o
  -1 -12   2       22.84       38.73     13.34 o
   0 -12   2        2.21       13.62      8.68 o
   1 -12   2       13.98       20.69     10.16 o
   2 -12   2       35.57       51.79     15.73 o
   3 -12   2        3.32        6.89      6.24 o
   4 -12   2        3.08       18.54     11.25 o
   5 -12   2        8.60       19.27     13.07 o
  -6 -11   2        2.03        1.96      3.95 o
  -5 -11   2        1.41        2.94      5.91 o
  -4 -11   2       14.20       10.72      7.43 o
  -3 -11   2       48.42       49.59     15.57 o
  -2 -11   2        0.34        2.36      4.39 o
  -1 -11   2       23.89       34.50     12.82 o
   0 -11   2        0.04        3.78      6.19 o
   1 -11   2        3.72       13.37      8.46 o
   2 -11   2       17.47       20.10      9.32 o
   3 -11   2       31.66       33.06     12.08 o
   4 -11   2       32.06       46.86     15.17 o
   5 -11   2        2.03       -1.25      6.75 o
   6 -11   2        3.89       10.14      9.81 o
  -7 -10   2        2.47        4.00      3.70 o
  -6 -10   2        1.22        0.36      2.86 o
  -5 -10   2        9.66        5.24      3.52 o
  -4 -10   2        5.74        3.04      5.89 o
  -3 -10   2        2.68        3.43      2.26 o
  -2 -10   2       16.69       13.02      6.25 o
  -1 -10   2      118.45      132.04     12.79 o
   0 -10   2        0.85       -2.96      8.13 o
   1 -10   2       73.25       66.04     16.04 o
   2 -10   2       59.31       49.82     14.15 o
   3 -10   2       14.90       10.65      7.89 o
   4 -10   2       87.25       96.16     19.71 o
   5 -10   2       60.93       64.44     16.02 o
   6 -10   2       13.49       11.93      9.51 o
   7 -10   2       38.34       44.40     10.11 o
   8 -10   2        2.62        7.92      4.78 o
  -8  -9   2       31.72       36.07      6.26 o
  -7  -9   2       45.18       45.06      6.32 o
  -6  -9   2        0.01        1.53      2.43 o
  -5  -9   2        7.63        4.01      2.57 o
  -4  -9   2        0.06        1.00      2.79 o
  -3  -9   2       55.15       51.67      7.95 o
  -2  -9   2      193.58      178.29     14.46 o
  -1  -9   2       20.52       41.53      7.39 o
   0  -9   2       16.16       17.24      4.80 o
   1  -9   2        9.80        7.80      2.10 o
   2  -9   2       36.36       43.17     12.18 o
   3  -9   2       37.73       36.51     11.75 o
   4  -9   2      187.59      200.58     26.98 o
   5  -9   2       51.89       39.84     12.05 o
   6  -9   2        5.76       17.73     12.41 o
   7  -9   2       10.60       11.88     15.53 o
   8  -9   2        7.39        6.79      4.56 o
   9  -9   2        4.32       12.75      9.33 o
  -9  -8   2        5.54       10.07      4.04 o
  -8  -8   2       34.28       31.78      6.17 o
  -7  -8   2        1.46        1.05      1.98 o
  -6  -8   2       16.73       15.33      4.44 o
  -5  -8   2      243.33      252.62     14.61 o
  -4  -8   2        6.05        7.72      3.67 o
  -3  -8   2       15.71       13.94      3.43 o
  -2  -8   2       38.00       40.36      6.79 o
  -1  -8   2        4.67        5.00      4.42 o
   0  -8   2        4.73        1.92      1.58 o
   1  -8   2      185.30      165.78      9.90 o
   2  -8   2       70.02       71.79     14.79 o
   3  -8   2      155.35      152.19      8.82 o
   4  -8   2        8.15        6.25      3.94 o
   5  -8   2        9.68        7.56      2.49 o
   6  -8   2       20.70       18.93      4.11 o
   7  -8   2       20.09       16.23      8.28 o
   8  -8   2        4.36        6.46      4.56 o
   9  -8   2        0.99       -3.92      5.15 o
 -10  -7   2       19.21       14.94      5.39 o
  -9  -7   2        0.10       -0.38      2.51 o
  -8  -7   2        0.37       -1.22      2.97 o
  -7  -7   2       10.02       12.95      4.13 o
  -6  -7   2      217.17      223.17     14.32 o
  -5  -7   2      682.93      669.88     31.64 o
  -4  -7   2      134.36      148.91     10.18 o
  -3  -7   2       62.87       62.69      5.62 o
  -2  -7   2        0.19        2.84      2.43 o
  -1  -7   2       14.87       17.68      9.14 o
   0  -7   2      121.73      126.86      7.60 o
   1  -7   2       14.78       19.07      3.15 o
   2  -7   2        4.36        0.66      5.73 o
   3  -7   2       25.05       34.04     10.98 o
   4  -7   2        0.10       -3.08      5.69 o
   5  -7   2        5.20        4.04      1.66 o
   6  -7   2      121.54      116.91     10.06 o
   7  -7   2       23.52       22.85      4.65 o
   8  -7   2       25.26       33.91      6.08 o
   9  -7   2        0.33        1.24      2.10 o
  10  -7   2        3.16        8.78     14.13 o
 -10  -6   2        4.60        2.24      3.46 o
  -9  -6   2        0.39        0.02      3.19 o
  -8  -6   2       13.25       14.86      3.59 o
  -7  -6   2        0.43        1.42      3.53 o
  -6  -6   2        2.65        6.55      3.06 o
  -5  -6   2       97.09       90.08      8.40 o
  -4  -6   2        7.91        6.42      2.02 o
  -3  -6   2       50.04       37.35      4.58 o
  -2  -6   2      246.55      274.05     10.22 o
  -1  -6   2     1064.85     1151.01     49.71 o
   0  -6   2        3.16        5.92      2.04 o
   1  -6   2      199.09      180.32      9.02 o
   2  -6   2       31.22       20.26      6.19 o
   3  -6   2        5.80       10.72      4.08 o
   4  -6   2      125.20      107.70     16.20 o
   5  -6   2        4.20        5.76      5.82 o
   6  -6   2       24.80       22.84      4.43 o
   7  -6   2       42.97       41.78      5.98 o
   8  -6   2       68.75       70.06      8.33 o
   9  -6   2        0.17        1.50      1.73 o
  10  -6   2        2.12       -2.74      3.75 o
  11  -6   2        2.12        3.40      4.59 o
 -11  -5   2        0.13       27.87     12.99 o
 -10  -5   2       22.34       12.85      7.80 o
  -9  -5   2       17.27       14.78      3.87 o
  -8  -5   2        6.36        6.94      3.01 o
  -7  -5   2       76.69       65.22      7.90 o
  -6  -5   2      514.40      525.46     20.71 o
  -5  -5   2       24.98       33.87      5.02 o
  -4  -5   2       84.99       81.17      7.67 o
  -3  -5   2      266.72      257.83     11.43 o
  -2  -5   2      941.57      939.36     20.72 o
  -1  -5   2      196.92      209.81     19.63 o
   0  -5   2       69.30       93.21     13.01 o
   1  -5   2      504.41      621.36     36.88 o
   2  -5   2     1180.88     1201.18     48.22 o
   3  -5   2        4.03        4.52      1.88 o
   4  -5   2        5.01        1.44      2.46 o
   5  -5   2        0.53        0.00      2.10 o
   6  -5   2       34.60       38.34      6.18 o
   7  -5   2        0.95       -0.34      1.50 o
   8  -5   2       25.88       18.27      4.72 o
   9  -5   2       53.72       56.57      7.74 o
  10  -5   2        3.58        5.69      4.79 o
  11  -5   2        2.23       -1.49      3.94 o
 -11  -4   2       36.93       20.46     10.64 o
 -10  -4   2       27.02       26.54      7.39 o
  -9  -4   2       17.44       14.24      3.79 o
  -8  -4   2       12.37       10.83      6.95 o
  -7  -4   2      299.54      279.68     15.50 o
  -6  -4   2       29.45       22.42      4.22 o
  -5  -4   2       39.57       44.52      5.58 o
  -4  -4   2        0.14        0.75      1.54 o
  -3  -4   2     1138.19     1127.84     23.03 o
  -2  -4   2       89.99       87.13      5.77 o
  -1  -4   2     1365.13     1472.01     23.42 o
   0  -4   2        4.38        7.55      3.56 o
   1  -4   2      395.23      403.50     24.81 o
   2  -4   2       55.11       55.22      4.84 o
   3  -4   2      824.92      879.75     23.88 o
   4  -4   2      658.88      709.89     24.62 o
   5  -4   2      257.44      244.52     12.18 o
   6  -4   2       79.24       79.63      7.37 o
   7  -4   2        7.56       10.76      3.09 o
   8  -4   2        0.78        0.31      2.55 o
   9  -4   2        0.07       -1.54      1.54 o
  10  -4   2        2.91        5.83      6.67 o
  11  -4   2        1.13        8.43      7.76 o
 -11  -3   2        3.61        9.09      5.95 o
 -10  -3   2       47.44       55.06      9.49 o
  -9  -3   2       33.96       30.99      5.08 o
  -8  -3   2       12.02       20.15      4.76 o
  -7  -3   2        5.79        2.97      2.08 o
  -6  -3   2      160.60      173.00     11.03 o
  -5  -3   2      218.06      226.79     11.76 o
  -4  -3   2       19.99       18.02      3.03 o
  -3  -3   2      173.04      160.81      6.33 o
  -2  -3   2     1074.16     1077.57     19.16 o
  -1  -3   2     1576.65     1564.66     23.36 o
   0  -3   2      159.12      184.05     14.50 o
   1  -3   2        6.20       10.19      1.84 o
   2  -3   2      855.80      781.56     20.08 o
   3  -3   2      568.03      536.30     12.11 o
   4  -3   2       98.80       96.29      6.64 o
   5  -3   2       96.88       91.35      8.50 o
   6  -3   2      231.81      234.41     12.32 o
   7  -3   2      300.14      315.69     15.29 o
   8  -3   2       71.92       75.62      6.64 o
   9  -3   2        0.04        1.49      1.75 o
  10  -3   2       35.12       32.49      8.60 o
  11  -3   2        5.12       17.47     10.37 o
  12  -3   2        3.30        7.27      6.43 o
 -12  -2   2        0.01        6.32      5.97 o
 -11  -2   2        9.95        5.00      4.49 o
 -10  -2   2      101.18      103.99     13.64 o
  -9  -2   2       25.95       34.18      5.06 o
  -8  -2   2       41.40       51.53      5.79 o
  -7  -2   2       50.83       47.97      5.27 o
  -6  -2   2       57.18       56.21      5.81 o
  -5  -2   2      288.85      275.28      9.96 o
  -4  -2   2       51.31       56.31      4.81 o
  -3  -2   2      442.33      414.76     10.46 o
  -2  -2   2      656.90      661.53     14.23 o
  -1  -2   2       12.39       12.47      3.20 o
   0  -2   2    11244.93    10892.03     96.56 o
   1  -2   2    19940.77    19964.14    134.39 o
   2  -2   2    14736.50    14594.21     72.77 o
   3  -2   2     6497.90     6458.31     47.48 o
   4  -2   2      992.40      983.21     20.20 o
   5  -2   2      595.95      684.17     18.18 o
   6  -2   2      177.18      151.89      9.70 o
   7  -2   2       69.58       56.98      5.34 o
   8  -2   2       99.35      101.15      7.47 o
   9  -2   2       36.37       30.03      6.23 o
  10  -2   2       72.64       85.41     17.66 o
  11  -2   2        6.17       15.66      9.52 o
  12  -2   2       31.34       25.46     11.44 o
 -12  -1   2        6.79       12.04      6.15 o
 -11  -1   2        0.38       -0.65      4.69 o
 -10  -1   2       35.89       43.23      8.84 o
  -9  -1   2       40.47       44.61      7.61 o
  -8  -1   2        3.34        0.07      1.78 o
  -7  -1   2        0.02       -0.23      0.63 o
  -6  -1   2       73.89       73.83      4.25 o
  -5  -1   2      288.06      288.07      9.39 o
  -4  -1   2      332.78      308.19      8.95 o
  -3  -1   2     3391.80     3254.93     28.25 o
  -2  -1   2       16.78       25.66      1.82 o
  -1  -1   2      188.22      162.88      6.01 o
   0  -1   2      361.31      305.72     13.15 o
   1  -1   2       84.77      109.52      4.90 o
   2  -1   2        6.64        7.43      1.17 o
   3  -1   2     1550.03     1570.98     19.32 o
   4  -1   2      560.45      581.09     14.86 o
   5  -1   2       25.72       32.16      3.62 o
   6  -1   2      113.23      146.14      7.45 o
   7  -1   2      564.72      568.10     19.77 o
   8  -1   2       61.65       58.31      7.90 o
   9  -1   2      179.98      185.21     15.13 o
  10  -1   2       70.34       79.60     10.50 o
  11  -1   2       62.58       96.35     21.27 o
  12  -1   2        1.07        3.32     11.29 o
 -12   0   2        1.65       17.06      7.11 o
 -11   0   2        0.08       -2.66      3.01 o
 -10   0   2      373.93      420.79     38.87 o
  -9   0   2        1.29        2.91      2.73 o
  -8   0   2        2.88        1.79      1.67 o
  -7   0   2        0.73        0.32      0.82 o
  -6   0   2      249.82      263.13      7.24 o
  -5   0   2        6.45        7.11      1.08 o
  -4   0   2     2316.30     2168.87     16.88 o
  -3   0   2       12.30       14.34      1.47 o
  -2   0   2    14823.37    13899.54     93.24 o
  -1   0   2        0.00        0.19      1.65 o
   1   0   2        0.54        4.02      1.12 o
   2   0   2     6023.40     5531.32     43.16 o
   3   0   2        4.15        4.85      1.06 o
   4   0   2      325.72      295.79     10.09 o
   5   0   2        0.14        0.61      1.38 o
   6   0   2      468.41      468.21     15.81 o
   7   0   2        0.11       -0.98      1.85 o
   8   0   2     1039.26     1022.57     33.96 o
   9   0   2        8.68        6.36      2.47 o
  10   0   2       55.94       58.20      9.54 o
  11   0   2        0.00        5.79      7.40 o
  12   0   2        0.41        0.83      3.48 o
 -12   1   2        0.19       -5.26      5.26 o
 -11   1   2        7.43        8.12      4.18 o
 -10   1   2       13.63        9.58      4.97 o
  -9   1   2       24.08       23.93      9.14 o
  -8   1   2       38.14       33.21      4.78 o
  -7   1   2       22.11       19.55      2.41 o
  -6   1   2      257.92      272.24      7.18 o
  -5   1   2      270.93      288.14      7.21 o
  -4   1   2       61.05       55.86      8.00 o
  -3   1   2      676.26      683.49     18.82 o
  -2   1   2      354.86      292.65      8.44 o
  -1   1   2     6686.63     6151.42     36.77 o
   0   1   2     4270.57     3964.21     32.13 o
   1   1   2       14.79       17.23      3.08 o
   2   1   2        6.10        7.53      2.35 o
   3   1   2     2179.00     2157.30     22.84 o
   4   1   2     1442.99     1483.60     23.38 o
   5   1   2      279.42      242.61     10.52 o
   6   1   2       10.21       18.15      3.87 o
   7   1   2      325.85      311.78     18.02 o
   8   1   2       32.79       26.66      5.50 o
   9   1   2        0.82       -0.73      1.81 o
  10   1   2      118.09      153.99     15.44 o
  11   1   2      161.01      179.30     19.13 o
  12   1   2        4.74        3.39      3.88 o
 -12   2   2       47.69       44.24     16.12 o
 -11   2   2       21.30       25.42     14.81 o
 -10   2   2       27.59       33.29     11.21 o
  -9   2   2       24.70       24.16      9.24 o
  -8   2   2       76.44       66.89      6.86 o
  -7   2   2        1.75        1.90      0.77 o
  -6   2   2       91.73       79.21      3.70 o
  -5   2   2        3.95        4.33      1.01 o
  -4   2   2     1246.22     1256.03     24.10 o
  -3   2   2       65.20       74.02      3.81 o
  -2   2   2     2661.77     2663.09     36.44 o
  -1   2   2    15220.84    14594.43     58.75 o
   0   2   2     3584.94     3630.09     45.38 o
   1   2   2      783.33      735.11     12.96 o
   2   2   2     5636.45     5596.30     26.77 o
   3   2   2     4295.83     4456.97     32.85 o
   4   2   2        4.01        6.94      1.70 o
   5   2   2      571.67      633.87     20.77 o
   6   2   2      387.00      390.55     17.85 o
   7   2   2        5.87        5.84      1.95 o
   8   2   2        7.00        9.50      2.97 o
   9   2   2       23.35       30.22      5.55 o
  10   2   2      172.89      203.54     14.56 o
  11   2   2       85.66      109.68     14.53 o
  12   2   2        0.02       -0.41      4.63 o
 -12   3   2       14.80       16.29      7.15 o
 -11   3   2        5.41        4.24      3.39 o
 -10   3   2      135.35      158.61     28.88 o
  -9   3   2      122.93       99.71     18.52 o
  -8   3   2      183.94      169.48     23.12 o
  -7   3   2        0.38        0.95      1.12 o
  -6   3   2        4.55        6.13      1.44 o
  -5   3   2       36.12       26.70      5.14 o
  -4   3   2       17.11       13.52      2.15 o
  -3   3   2      635.25      712.08     11.00 o
  -2   3   2     1486.13     1489.79     14.55 o
  -1   3   2       34.58       37.93      5.13 o
   0   3   2      871.15      868.60     27.09 o
   1   3   2     1650.98     1222.37    253.06 o
   2   3   2      330.06      351.85     14.24 o
   3   3   2       37.30       49.81      3.87 o
   4   3   2      213.03      273.04     11.43 o
   5   3   2      295.24      334.81     14.79 o
   6   3   2       92.43      107.07      8.01 o
   7   3   2      111.01      106.67      8.61 o
   8   3   2        1.50        1.61      2.22 o
   9   3   2        1.38        1.62      3.33 o
  10   3   2       73.93       84.88      9.53 o
  11   3   2        1.04        2.36      2.71 o
  12   3   2        6.16       22.32      9.18 o
 -11   4   2       19.60       25.93      5.99 o
 -10   4   2        3.26       21.31     10.82 o
  -9   4   2        0.71       -2.69      4.25 o
  -8   4   2       49.28       37.63      5.51 o
  -7   4   2      206.97      197.02     15.20 o
  -6   4   2       21.74       23.35      3.12 o
  -5   4   2      142.49      138.88      7.94 o
  -4   4   2       89.52      130.82      6.87 o
  -3   4   2     3429.15     3677.53     33.83 o
  -2   4   2      572.32      606.80     11.85 o
  -1   4   2     1389.52     1373.13     20.88 o
   0   4   2      423.91      373.64     14.44 o
   1   4   2      142.49      141.71      6.34 o
   2   4   2       79.87       94.81      4.54 o
   3   4   2     1665.13     1808.07     22.15 o
   4   4   2       85.34      121.56      8.19 o
   5   4   2      211.40      248.49     16.13 o
   6   4   2        0.06        1.07      2.04 o
   7   4   2       98.82       90.57      8.09 o
   8   4   2        3.89        5.29      2.50 o
   9   4   2        2.00        5.06      2.88 o
  10   4   2        1.70        1.50      2.37 o
  11   4   2        4.73        7.56      5.48 o
 -11   5   2        2.75        8.07      5.38 o
 -10   5   2        0.45        4.18      5.52 o
  -9   5   2        3.18        7.18      6.25 o
  -8   5   2       79.76       95.11      9.96 o
  -7   5   2       50.60       44.02      6.77 o
  -6   5   2        0.88        0.81      1.53 o
  -5   5   2      138.20      155.03     11.72 o
  -4   5   2      192.68      207.18      9.74 o
  -3   5   2       37.68       47.21      3.90 o
  -2   5   2        0.01        0.79      1.41 o
  -1   5   2      219.06      220.57      9.39 o
   0   5   2       30.27       34.08      7.19 o
   1   5   2       60.77       60.79      4.62 o
   2   5   2      412.20      378.93     11.74 o
   3   5   2      238.11      254.17      8.66 o
   4   5   2      613.41      637.64     17.99 o
   5   5   2       14.04       18.83      3.76 o
   6   5   2       15.08       19.50      5.21 o
   7   5   2       61.13       47.06     12.31 o
   8   5   2        3.32       -0.98      2.22 o
   9   5   2        3.44       -0.99      3.55 o
  10   5   2        2.07        5.64      4.04 o
  11   5   2        0.38       -2.41      3.05 o
 -11   6   2        3.13        3.63      7.13 o
 -10   6   2        1.78        7.68      9.45 o
  -9   6   2       47.48       39.89     12.47 o
  -8   6   2       45.67       34.83      7.94 o
  -7   6   2        1.95       -0.93      2.23 o
  -6   6   2       16.53       17.50      4.28 o
  -5   6   2       77.11       76.25      6.73 o
  -4   6   2      103.50      100.21      7.45 o
  -3   6   2        1.27        1.47      1.38 o
  -2   6   2      286.70      315.16     15.01 o
  -1   6   2      614.84      623.63     20.52 o
   0   6   2       44.93       38.67      3.97 o
   1   6   2        1.79        2.47      0.83 o
   2   6   2        5.65        3.85      2.38 o
   3   6   2      423.56      430.83     18.02 o
   4   6   2      167.60      167.09      8.49 o
   5   6   2       46.12       56.94      6.51 o
   6   6   2       50.28       46.77      7.95 o
   7   6   2        2.78        2.26      2.58 o
   8   6   2       68.79       61.79      9.81 o
   9   6   2       36.80       34.65      8.31 o
  10   6   2        0.01       -1.68      3.08 o
  11   6   2        2.03        4.56      8.71 o
 -10   7   2       13.59       28.33     14.24 o
  -9   7   2        3.91        3.33      4.22 o
  -8   7   2       89.88       82.87     18.25 o
  -7   7   2        0.22       -1.28      6.10 o
  -6   7   2        4.21        3.35      2.77 o
  -5   7   2       24.04       20.55      7.00 o
  -4   7   2      136.69      137.08     11.87 o
  -3   7   2      603.87      623.58     17.83 o
  -2   7   2      118.78      103.41      9.32 o
  -1   7   2      229.91      263.03     17.28 o
   0   7   2      194.76      226.19     17.19 o
   1   7   2       37.19       46.90      4.03 o
   2   7   2       90.01       93.12      7.69 o
   3   7   2      292.49      290.82     15.42 o
   4   7   2        0.00        0.34      1.24 o
   5   7   2       17.84       24.16      3.62 o
   6   7   2        0.00       -2.22      2.22 o
   7   7   2        0.89        2.95      3.88 o
   8   7   2       85.40       84.39     12.26 o
   9   7   2        6.35       11.24      4.98 o
  10   7   2        0.14        3.12      3.16 o
 -10   8   2        5.83        9.90      8.51 o
  -9   8   2        0.08       -5.34      6.29 o
  -8   8   2        0.46        5.07      5.57 o
  -7   8   2       18.41       15.86      7.01 o
  -6   8   2       20.63       20.26      6.23 o
  -5   8   2        4.14       13.15      6.98 o
  -4   8   2        5.40        3.85      3.01 o
  -3   8   2       49.31       53.40      5.58 o
  -2   8   2      339.70      310.72     17.19 o
  -1   8   2       46.51       49.37     10.75 o
   0   8   2      176.32      147.63      8.13 o
   1   8   2       41.21       38.62      4.71 o
   2   8   2      179.64      206.36     12.10 o
   3   8   2       73.79       80.93      8.61 o
   4   8   2        5.38        4.56      4.31 o
   5   8   2        9.64        3.71      3.13 o
   6   8   2       17.86       15.81      5.05 o
   7   8   2       12.88       19.30      9.30 o
   8   8   2        0.02       -2.34      3.41 o
   9   8   2        0.44        2.23      5.91 o
  10   8   2        4.31       -1.06      4.69 o
  -9   9   2        1.20        4.88      8.07 o
  -8   9   2        0.18       16.96      9.69 o
  -7   9   2       18.65       13.91      7.10 o
  -6   9   2        0.07        6.83      6.36 o
  -5   9   2      123.49      111.74     18.18 o
  -4   9   2        3.17        1.13      2.20 o
  -3   9   2       31.53       33.26      6.40 o
  -2   9   2      333.22      325.30     18.83 o
  -1   9   2       26.58       30.76      4.88 o
   0   9   2        0.24        0.18      0.90 o
   1   9   2        2.74        1.81      0.86 o
   2   9   2      175.71      182.12     11.76 o
   3   9   2       19.94       17.35      4.37 o
   4   9   2      145.39      144.83     12.77 o
   5   9   2      150.06      171.75     26.38 o
   6   9   2       13.38       14.45      8.56 o
   7   9   2        4.81       15.74      8.94 o
   8   9   2        0.69        1.76      4.82 o
   9   9   2        5.55        7.51      8.39 o
  -8  10   2        4.66       -0.59      3.96 o
  -7  10   2        8.61        8.93      5.01 o
  -6  10   2        7.90        5.37      5.28 o
  -5  10   2        3.48        7.14      6.00 o
  -4  10   2       27.20       25.09      5.96 o
  -3  10   2        6.41        6.64      6.01 o
  -2  10   2        5.84        7.95      3.32 o
  -1  10   2       28.43       46.91      7.59 o
   0  10   2       74.00       98.84     12.02 o
   1  10   2        2.92        1.67      3.37 o
   2  10   2        1.42       -2.80      4.68 o
   3  10   2       54.00       53.46     15.58 o
   4  10   2      131.74      127.35     22.81 o
   5  10   2        2.63        0.79      6.57 o
   6  10   2        4.16        0.15      3.95 o
   7  10   2        0.45       -4.86      6.47 o
   8  10   2        0.00        1.48      6.42 o
  -7  11   2        4.79        6.61      4.71 o
  -6  11   2        2.30       11.03      9.53 o
  -5  11   2        1.24       -3.82      4.55 o
  -4  11   2       37.09       46.09      8.35 o
  -3  11   2        1.89        4.90      2.64 o
  -2  11   2       33.02       36.10      6.89 o
  -1  11   2        1.41        1.46      3.05 o
   0  11   2      114.22      124.59     12.76 o
   1  11   2       92.34       92.71     19.94 o
   2  11   2       14.72        8.86      6.96 o
   3  11   2       16.17       13.87      9.01 o
   4  11   2       72.07       57.42     16.43 o
   5  11   2        0.07       11.23     11.15 o
   6  11   2        4.95        3.51      4.22 o
   7  11   2        3.88       23.07     14.68 o
  -5  12   2        6.97        7.50      8.23 o
  -4  12   2        0.27        4.23      7.54 o
  -3  12   2        5.87       10.85      6.91 o
  -2  12   2       57.13       77.72     18.79 o
  -1  12   2       21.56       29.70     11.31 o
   0  12   2        0.91       14.60      8.75 o
   1  12   2       17.58       13.77      4.88 o
   2  12   2        7.81        6.52      6.83 o
   3  12   2        8.14        7.36      8.14 o
   4  12   2       22.13       25.47     11.71 o
   5  12   2        8.19        9.23      7.59 o
  -3  13   2       11.75        6.89      8.64 o
  -2  13   2        0.20       -8.58      8.58 o
  -1  13   2       13.28       10.94      7.80 o
   0  13   2        3.21       -4.35      7.28 o
   1  13   2       17.08       16.97      9.24 o
   2  13   2       61.78       62.82     18.52 o
   3  13   2        2.11        6.36      4.41 o
  -4 -12   3        3.26       -0.09      5.83 o
  -3 -12   3        0.35        5.65      6.38 o
  -2 -12   3        0.05        7.25      9.05 o
  -1 -12   3        8.15        2.04      5.43 o
   0 -12   3        3.30        6.01      3.96 o
   1 -12   3        5.68        8.85      6.23 o
   2 -12   3        7.55        9.37      6.74 o
   3 -12   3        8.40       11.05      9.76 o
   4 -12   3        0.05        7.46      7.78 o
  -6 -11   3        1.17        3.72      5.63 o
  -5 -11   3        3.91       12.57      7.88 o
  -4 -11   3        0.35       12.93     10.63 o
  -3 -11   3       21.01       15.16     10.90 o
  -2 -11   3        6.45       13.77      8.87 o
  -1 -11   3       85.81       98.97     21.17 o
   0 -11   3       69.34       60.60     16.34 o
   1 -11   3       24.83       24.62     10.86 o
   2 -11   3       30.06       36.89     14.11 o
   3 -11   3        1.09        2.69      5.41 o
   4 -11   3        0.26       -3.15      5.64 o
   5 -11   3        1.61       -2.44      6.71 o
   6 -11   3       37.25       30.58     12.66 o
  -7 -10   3        6.28        3.59      6.07 o
  -6 -10   3        5.68        2.75      3.48 o
  -5 -10   3       29.10       30.17      7.78 o
  -4 -10   3       23.10       24.34      6.84 o
  -3 -10   3      106.50      117.15     13.15 o
  -2 -10   3       54.49       52.94      8.93 o
  -1 -10   3       37.31       39.33     11.91 o
   0 -10   3        4.52       -3.45      3.45 o
   1 -10   3       38.74       48.33     14.13 o
   2 -10   3        0.18        3.84      4.43 o
   3 -10   3       10.25       21.57     10.34 o
   4 -10   3        0.65        4.29      8.05 o
   5 -10   3       37.22       39.61     14.72 o
   6 -10   3       12.18       10.28      6.99 o
   7 -10   3        5.04        9.88      5.24 o
  -8  -9   3        1.24       -1.86      2.48 o
  -7  -9   3        3.23        2.17      2.16 o
  -6  -9   3      137.97      145.23     12.06 o
  -5  -9   3       36.18       36.99      7.68 o
  -4  -9   3       85.84       82.65     11.03 o
  -3  -9   3        0.48       -0.33      2.74 o
  -2  -9   3       13.69       25.26      5.99 o
  -1  -9   3       11.26        9.84      6.25 o
   0  -9   3        2.92        0.45      4.12 o
   1  -9   3       67.73       66.38     15.61 o
   2  -9   3      212.03      170.26     24.91 o
   3  -9   3       23.64       15.43      7.70 o
   4  -9   3      145.80      156.83     24.18 o
   5  -9   3       28.79       26.89     10.04 o
   6  -9   3      166.67      190.93     30.79 o
   7  -9   3        0.00       -0.82      4.56 o
   8  -9   3       10.80        4.39      6.61 o
  -9  -8   3       41.43       70.15     10.06 o
  -8  -8   3       39.29       44.55      6.52 o
  -7  -8   3        8.69        7.55      2.35 o
  -6  -8   3        4.16        8.79      3.08 o
  -5  -8   3        3.04        1.89      1.94 o
  -4  -8   3       64.42       66.59      6.95 o
  -3  -8   3        0.01        0.26      2.45 o
  -2  -8   3        7.90        4.51      6.17 o
  -1  -8   3        4.31        4.59      3.42 o
   0  -8   3        1.86        1.22      0.66 o
   1  -8   3       22.60       15.92      7.60 o
   2  -8   3        0.46       -0.50      5.18 o
   3  -8   3       83.73       78.05     16.10 o
   4  -8   3       65.28       78.89     15.54 o
   5  -8   3       99.20       96.82     17.64 o
   6  -8   3       62.48       63.66     10.69 o
   7  -8   3        0.05       -0.62      3.08 o
   8  -8   3        0.36        1.23      2.91 o
   9  -8   3       11.51       13.64      5.74 o
 -10  -7   3        5.88        3.54      3.48 o
  -9  -7   3        4.00        7.15      3.48 o
  -8  -7   3       17.20       16.90      3.88 o
  -7  -7   3       41.38       41.91      5.96 o
  -6  -7   3       46.69       47.58      6.29 o
  -5  -7   3      333.32      344.27     14.93 o
  -4  -7   3      676.53      682.91     23.56 o
  -3  -7   3      229.10      247.55     12.09 o
  -2  -7   3        0.22        3.63      5.40 o
  -1  -7   3      182.78      199.11     23.19 o
   0  -7   3       90.92       75.34      7.69 o
   1  -7   3        0.70       -2.93      5.31 o
   2  -7   3      372.43      360.37     31.90 o
   3  -7   3      128.70      100.86     12.85 o
   4  -7   3       19.37       11.66      4.35 o
   5  -7   3        7.69       11.53      3.51 o
   6  -7   3        1.16        0.71      2.05 o
   7  -7   3        7.29        5.71      2.78 o
   8  -7   3       40.65       42.06      6.55 o
   9  -7   3        1.66       -2.16      2.39 o
  10  -7   3       17.35       32.73     13.54 o
 -10  -6   3        8.95       12.99      4.67 o
  -9  -6   3        0.34        4.51      2.87 o
  -8  -6   3       61.14       49.70      7.37 o
  -7  -6   3        0.28       -0.73      2.97 o
  -6  -6   3      677.53      694.20     24.65 o
  -5  -6   3        5.14        8.36      2.82 o
  -4  -6   3      372.98      349.06     15.86 o
  -3  -6   3      272.06      231.34     10.30 o
  -2  -6   3      327.01      370.82     12.96 o
  -1  -6   3       84.36       84.03     14.31 o
   0  -6   3        9.39        8.93      5.06 o
   1  -6   3      484.85      489.74     33.92 o
   2  -6   3      160.66      170.88     20.33 o
   3  -6   3      193.94      185.46      8.87 o
   4  -6   3      188.54      202.26     11.99 o
   5  -6   3       92.44      102.09     15.28 o
   6  -6   3       10.38        9.88      2.98 o
   7  -6   3       67.75       58.52      7.38 o
   8  -6   3       10.98        7.12      2.97 o
   9  -6   3        2.34        2.70      2.90 o
  10  -6   3        0.20        1.52      4.34 o
  11  -6   3        0.09       -0.82      3.39 o
 -11  -5   3       32.63       46.83     16.06 o
 -10  -5   3        1.49        1.94      3.46 o
  -9  -5   3        0.00        0.13      1.78 o
  -8  -5   3       23.79       23.91      5.00 o
  -7  -5   3        0.55       -0.38      2.05 o
  -6  -5   3        0.91        3.15      3.51 o
  -5  -5   3       26.32       34.92      5.23 o
  -4  -5   3      175.77      183.77      9.41 o
  -3  -5   3      535.77      548.75     15.18 o
  -2  -5   3     1779.32     1842.66     27.92 o
  -1  -5   3      655.42      742.49     17.15 o
   0  -5   3      718.56      738.35     38.01 o
   1  -5   3      966.71     1015.86     45.76 o
   2  -5   3        7.80       13.15      3.91 o
   3  -5   3      398.04      395.52     20.02 o
   4  -5   3      141.01      145.62     10.36 o
   5  -5   3      107.33      113.98      8.51 o
   6  -5   3        4.08        2.07      1.96 o
   7  -5   3        5.31        4.59      1.70 o
   8  -5   3        0.06        0.36      2.24 o
   9  -5   3       12.11       13.53      3.83 o
  10  -5   3       10.12        7.05      4.53 o
  11  -5   3        5.98       -0.75      8.28 o
 -11  -4   3       13.29       13.79      8.04 o
 -10  -4   3       14.64       13.91      5.27 o
  -9  -4   3       12.31        5.71      3.31 o
  -8  -4   3      145.04      139.27     11.65 o
  -7  -4   3      141.35      128.75     10.62 o
  -6  -4   3      201.18      185.29     12.07 o
  -5  -4   3       11.60       14.96      3.32 o
  -4  -4   3       24.43       16.58      3.53 o
  -3  -4   3       95.36      120.76      6.81 o
  -2  -4   3       50.21       54.97      4.78 o
  -1  -4   3      882.07      856.61     18.48 o
   0  -4   3      150.50      133.25     14.80 o
   1  -4   3        0.96        0.48      2.32 o
   2  -4   3       27.22       31.12      2.41 o
   3  -4   3       88.80      100.88      7.41 o
   4  -4   3      752.90      818.56     17.29 o
   5  -4   3      964.02      986.80     32.09 o
   6  -4   3        4.34        6.29      2.70 o
   7  -4   3       84.91       82.95      8.17 o
   8  -4   3       88.24       99.52      9.38 o
   9  -4   3       19.45       15.64      3.72 o
  10  -4   3        0.23        1.20      4.49 o
  11  -4   3       10.89       11.29      6.88 o
 -11  -3   3       18.00       35.51     13.16 o
 -10  -3   3        3.90        3.57      4.16 o
  -9  -3   3       15.42       14.76      4.17 o
  -8  -3   3      181.18      181.07     12.94 o
  -7  -3   3        0.40        1.59      2.03 o
  -6  -3   3        0.14        0.09      2.11 o
  -5  -3   3       26.08       20.33      4.47 o
  -4  -3   3        5.59        2.63      2.27 o
  -3  -3   3      458.98      523.89     15.31 o
  -2  -3   3     1113.40     1033.62     20.47 o
  -1  -3   3     1969.97     2024.96     23.92 o
   0  -3   3     3331.84     3312.62     65.63 o
   1  -3   3       88.79       98.33     11.51 o
   2  -3   3       41.08       45.58      3.99 o
   3  -3   3      203.26      201.97      8.73 o
   4  -3   3      515.72      509.83     15.58 o
   5  -3   3        1.60        2.57      2.02 o
   6  -3   3       40.18       33.63      4.80 o
   7  -3   3       40.18       40.67      5.61 o
   8  -3   3        2.08        4.96      2.27 o
   9  -3   3        3.80        7.02      2.57 o
  10  -3   3       14.72       12.15      3.94 o
  11  -3   3       15.38       20.02      9.41 o
  12  -3   3        6.19       12.32      8.89 o
 -11  -2   3       23.25       33.10      8.69 o
 -10  -2   3       21.06       12.68      5.19 o
  -9  -2   3       22.97       27.91      5.83 o
  -8  -2   3       91.10       87.50      7.54 o
  -7  -2   3      292.75      283.04     14.02 o
  -6  -2   3      208.03      232.47     12.11 o
  -5  -2   3      740.53      743.92     18.83 o
  -4  -2   3       92.84       78.92      5.85 o
  -3  -2   3      468.47      434.77      9.78 o
  -2  -2   3     1829.62     1772.13     19.95 o
  -1  -2   3     4512.10     4621.27     31.34 o
   0  -2   3      123.35      130.82     11.42 o
   1  -2   3     5100.95     5054.70     37.04 o
   2  -2   3     3435.49     3403.85     28.19 o
   3  -2   3      268.31      274.36      8.81 o
   4  -2   3     1945.67     1992.27     26.11 o
   5  -2   3       22.75       32.65      4.40 o
   6  -2   3      117.17      119.25      8.80 o
   7  -2   3        3.91        1.97      1.42 o
   8  -2   3       36.18       30.53      4.41 o
   9  -2   3        6.22       15.43      3.64 o
  10  -2   3       42.29       32.48     10.04 o
  11  -2   3        0.18       -6.50      6.99 o
  12  -2   3        0.00       13.40      9.13 o
 -12  -1   3        0.40       -4.39      4.39 o
 -11  -1   3        0.09       -4.57      4.57 o
 -10  -1   3       14.17       10.84      8.25 o
  -9  -1   3       35.44       33.06      5.41 o
  -8  -1   3       60.72       63.29      6.73 o
  -7  -1   3       11.78       11.86      1.81 o
  -6  -1   3      531.93      531.63     13.85 o
  -5  -1   3      607.76      613.05     15.08 o
  -4  -1   3       35.39       40.14      2.77 o
  -3  -1   3       70.41       68.28      3.47 o
  -2  -1   3       62.53       54.18      2.91 o
  -1  -1   3     5777.60     5719.68     27.43 o
   0  -1   3      936.40      911.18     25.82 o
   1  -1   3     3520.71     3219.38     51.67 o
   2  -1   3        5.15        5.42      0.94 o
   3  -1   3      806.44      892.64     12.49 o
   4  -1   3      473.75      453.80     12.14 o
   5  -1   3      294.75      277.96     10.43 o
   6  -1   3      363.59      384.16     13.14 o
   7  -1   3        1.54        2.03      2.09 o
   8  -1   3        0.59        1.22      2.64 o
   9  -1   3       64.26       66.39      9.46 o
  10  -1   3        0.68       -1.37      5.48 o
  11  -1   3      114.15      115.63     22.14 o
  12  -1   3       16.62       30.32     11.36 o
 -12   0   3       17.29       29.16      8.48 o
 -11   0   3        0.07        1.45      4.46 o
 -10   0   3        5.01        7.55      6.06 o
  -9   0   3        0.01        1.52      4.03 o
  -8   0   3       24.37       19.43      3.53 o
  -7   0   3       11.10       10.87      1.44 o
  -6   0   3      275.07      265.41     10.27 o
  -5   0   3        2.25        1.89      0.70 o
  -4   0   3      318.81      280.93      8.47 o
  -3   0   3       27.88       32.42      2.56 o
  -2   0   3     2076.87     1956.56     30.10 o
  -1   0   3       18.57       18.13      1.30 o
   0   0   3      897.95      634.07     18.88 o
   1   0   3        0.47        0.98      1.72 o
   2   0   3       25.37       19.36      2.22 o
   3   0   3        0.03       -0.40      0.97 o
   4   0   3      381.90      418.12     17.26 o
   5   0   3        3.86        1.53      1.15 o
   6   0   3      403.77      404.72     19.36 o
   7   0   3        0.00       -2.51      2.88 o
   8   0   3        4.84       17.12      5.70 o
   9   0   3        7.39        7.27      3.66 o
  10   0   3     1193.90     1233.20     42.64 o
  11   0   3        0.22        2.85      8.83 o
  12   0   3        5.31       13.63      6.09 o
 -12   1   3        9.84       17.70     11.47 o
 -11   1   3        0.11        3.55      9.35 o
 -10   1   3       14.66       19.96     11.20 o
  -9   1   3       67.38       89.24     17.65 o
  -8   1   3       20.51       16.97      3.18 o
  -7   1   3        2.90        2.85      3.61 o
  -6   1   3       99.99       91.55      7.78 o
  -5   1   3     1333.29     1468.27     36.14 o
  -4   1   3      188.74      184.33     11.55 o
  -3   1   3     2136.58     2015.94     23.47 o
  -2   1   3      206.68      199.92      6.18 o
  -1   1   3     4943.92     4749.53     43.75 o
   0   1   3      851.37      764.70     54.94 o
   1   1   3     1801.85     1743.22     34.37 o
   2   1   3      113.66      101.39      6.59 o
   3   1   3       20.82       20.62      2.84 o
   4   1   3       30.20       23.77      3.24 o
   5   1   3      637.34      601.95     29.93 o
   6   1   3      521.64      608.44     32.02 o
   7   1   3      292.59      298.75     18.32 o
   8   1   3        1.43        2.52      4.99 o
   9   1   3      186.27      192.45     16.37 o
  10   1   3       29.61       41.60      9.06 o
  11   1   3        7.11       15.89      7.12 o
  12   1   3        0.89        5.56     12.17 o
 -12   2   3        0.55       -0.82      3.98 o
 -11   2   3        2.92        5.50      6.13 o
 -10   2   3       43.44       46.29     13.78 o
  -9   2   3        4.24        0.09      4.47 o
  -8   2   3       29.44       36.17      7.54 o
  -7   2   3       41.51       38.87      7.23 o
  -6   2   3       19.24       21.29      4.77 o
  -5   2   3      199.75      159.85     12.06 o
  -4   2   3       37.32       38.84      2.89 o
  -3   2   3      395.07      386.88      7.88 o
  -2   2   3     1538.72     1538.51     20.18 o
  -1   2   3      249.38      224.48      5.84 o
   0   2   3    10701.92    10078.75     61.59 o
   1   2   3    20590.63    19576.27    126.46 o
   2   2   3    15495.01    15361.90    152.31 o
   3   2   3     6001.15     6050.47     89.14 o
   4   2   3      739.88      737.24     31.94 o
   5   2   3      602.66      619.14     31.33 o
   6   2   3      169.36      176.15     18.15 o
   7   2   3      119.03      117.70     11.59 o
   8   2   3       68.52       69.11      7.42 o
   9   2   3       30.19       25.67      4.89 o
  10   2   3       36.09       49.24     10.10 o
  11   2   3        9.38       12.27      4.33 o
  12   2   3       51.71       61.16     11.39 o
 -11   3   3       17.74       14.15      7.17 o
 -10   3   3       22.39       31.57      8.86 o
  -9   3   3       29.21       26.98     14.29 o
  -8   3   3       11.31       27.57     10.62 o
  -7   3   3       54.20       54.61      7.21 o
  -6   3   3      267.86      292.38     14.48 o
  -5   3   3      544.61      582.10     16.51 o
  -4   3   3       64.56       60.95      4.64 o
  -3   3   3      803.70      829.71     11.21 o
  -2   3   3       24.56       28.39      1.94 o
  -1   3   3      341.72      321.80      7.83 o
   0   3   3     3151.29     3125.74     36.89 o
   1   3   3      180.62      179.41      6.75 o
   2   3   3      463.95      427.58     11.42 o
   3   3   3      188.42      195.04      6.39 o
   4   3   3      163.27      137.34      6.79 o
   5   3   3       16.89       20.95      3.75 o
   6   3   3      353.88      387.97     17.51 o
   7   3   3      146.86      143.56     10.03 o
   8   3   3       23.35       21.11      4.13 o
   9   3   3        5.91        5.24      3.85 o
  10   3   3       17.90       16.40      4.19 o
  11   3   3        4.00        1.06      2.92 o
  12   3   3        6.51        5.27      6.85 o
 -11   4   3        6.70       11.52      5.74 o
 -10   4   3       84.13       81.20     13.30 o
  -9   4   3        3.36        5.06      6.60 o
  -8   4   3       25.99       10.45      7.08 o
  -7   4   3       10.72        5.56      2.40 o
  -6   4   3        1.49        1.05      0.45 o
  -5   4   3       44.65       50.86      3.84 o
  -4   4   3      304.77      315.32      9.95 o
  -3   4   3      548.54      574.86     11.82 o
  -2   4   3      852.87      875.90     13.46 o
  -1   4   3       93.09       91.25      6.84 o
   0   4   3      514.29      562.28     17.89 o
   1   4   3        2.72        2.94      0.94 o
   2   4   3     1992.46     1867.31     24.34 o
   3   4   3     3920.66     4088.85     49.58 o
   4   4   3      130.09      104.07      7.52 o
   5   4   3     1371.06     1578.33     52.29 o
   6   4   3      163.38      175.16     10.04 o
   7   4   3        0.33        0.31      2.12 o
   8   4   3       13.14        9.83      2.76 o
   9   4   3        0.32        0.86      2.40 o
  10   4   3       14.55       19.55      4.19 o
  11   4   3        2.47        0.25      2.68 o
 -11   5   3        4.42       -0.06      4.45 o
 -10   5   3       92.88      117.78     23.36 o
  -9   5   3       67.33       57.34     15.87 o
  -8   5   3        5.78        0.09      6.32 o
  -7   5   3       14.56       14.87      3.49 o
  -6   5   3        0.85        1.13      1.33 o
  -5   5   3        5.34        3.49      1.26 o
  -4   5   3       12.23       13.24      2.47 o
  -3   5   3     2002.48     2052.81     24.69 o
  -2   5   3      101.12      105.03      5.06 o
  -1   5   3      149.59      142.18      5.18 o
   0   5   3      657.49      750.96     32.84 o
   1   5   3      611.07      696.54     33.34 o
   2   5   3       72.00       75.70      5.81 o
   3   5   3       64.97       61.98      3.73 o
   4   5   3      295.61      287.66     25.04 o
   5   5   3       35.92       29.12      6.02 o
   6   5   3       14.92       21.78      8.02 o
   7   5   3       80.78       90.87     11.29 o
   8   5   3        4.37        3.54      1.91 o
   9   5   3        6.93        2.96      5.37 o
  10   5   3        8.21        1.34      2.91 o
  11   5   3        4.51       10.53      8.23 o
 -11   6   3       11.63       13.32      9.75 o
 -10   6   3        4.64        9.89      7.60 o
  -9   6   3       13.19       15.24      8.84 o
  -8   6   3       69.40       55.86     14.78 o
  -7   6   3        0.52        4.00      6.08 o
  -6   6   3       33.07       41.31      6.91 o
  -5   6   3        3.41        1.45      1.39 o
  -4   6   3        0.11       -0.15      0.87 o
  -3   6   3       99.71       94.23      5.66 o
  -2   6   3      344.43      362.68     11.04 o
  -1   6   3      186.50      167.84     10.52 o
   0   6   3        6.97        8.49      4.03 o
   1   6   3      589.48      530.93     31.76 o
   2   6   3       73.16       79.95     13.18 o
   3   6   3       37.44       41.55      3.40 o
   4   6   3       17.20       20.54      7.34 o
   5   6   3       72.57       98.63     16.50 o
   6   6   3        0.34        1.91      2.40 o
   7   6   3        7.22        7.61      3.65 o
   8   6   3        1.31        0.63      3.03 o
   9   6   3       27.18       22.12      6.52 o
  10   6   3       11.26        6.44      2.62 o
  11   6   3        3.82       12.19      6.17 o
 -10   7   3       10.18        7.41      6.14 o
  -9   7   3        1.66        2.64      4.81 o
  -8   7   3       22.17       40.44     12.77 o
  -7   7   3        1.10       -0.08      3.33 o
  -6   7   3       61.22       53.89      8.60 o
  -5   7   3       12.76        9.87      3.29 o
  -4   7   3       50.78       49.67      7.13 o
  -3   7   3       32.54       30.01      3.68 o
  -2   7   3       20.52       23.36      3.06 o
  -1   7   3      574.89      563.26     25.68 o
   0   7   3       15.29       18.61      6.50 o
   1   7   3       20.69       24.11      2.75 o
   2   7   3     1143.09     1170.97     25.13 o
   3   7   3       66.68       66.49     13.32 o
   4   7   3      184.59      179.81      9.77 o
   5   7   3       45.00       48.41     12.06 o
   6   7   3        2.24       -2.23      5.52 o
   7   7   3       25.20       38.47      8.49 o
   8   7   3       70.95       81.17     12.21 o
   9   7   3        0.02       -0.41      3.72 o
  10   7   3       30.93       25.98      7.99 o
 -10   8   3        0.41       -3.42      5.51 o
  -9   8   3       41.42       61.34     16.45 o
  -8   8   3        1.83       -3.60      5.05 o
  -7   8   3        0.16        0.53      6.29 o
  -6   8   3       14.50       11.61      4.77 o
  -5   8   3       11.92       15.14      4.57 o
  -4   8   3       47.50       46.43      7.59 o
  -3   8   3        3.71        2.45      2.08 o
  -2   8   3       25.76       26.29      3.35 o
  -1   8   3        9.15        8.73      1.69 o
   0   8   3       26.59       22.86      6.92 o
   1   8   3      172.83      160.03     16.89 o
   2   8   3        6.53        4.90      3.26 o
   3   8   3       77.75       90.88     14.50 o
   4   8   3       55.39       64.01     14.60 o
   5   8   3        0.07        1.65      3.27 o
   6   8   3       72.63       52.32     14.19 o
   7   8   3       28.46       25.90     10.66 o
   8   8   3       28.00       33.66     13.33 o
   9   8   3       16.80       11.75      9.02 o
  10   8   3        0.39        4.19      4.64 o
  -9   9   3        5.60        3.46      7.53 o
  -8   9   3        8.30        8.40      6.85 o
  -7   9   3       20.82       27.77      7.02 o
  -6   9   3       61.50       47.08     11.79 o
  -5   9   3        6.23        5.16      2.06 o
  -4   9   3       81.38       83.23     10.61 o
  -3   9   3       71.31       63.24      8.53 o
  -2   9   3       83.24       91.01     10.19 o
  -1   9   3        0.84        2.83      1.77 o
   0   9   3        1.02        5.01      4.13 o
   1   9   3        0.46        1.55      6.54 o
   2   9   3       15.93       18.00      3.41 o
   3   9   3       44.21       36.24     10.80 o
   4   9   3      142.54      143.76     22.57 o
   5   9   3       23.93       23.97      9.75 o
   6   9   3        0.48        4.03      6.00 o
   7   9   3       74.76       66.74     16.57 o
   8   9   3        2.58       -1.80      7.84 o
   9   9   3        0.06        5.20      5.72 o
  -8  10   3        1.35       12.92      9.66 o
  -7  10   3        0.00       -2.14      3.32 o
  -6  10   3        4.17        1.27      3.67 o
  -5  10   3        0.85        0.32      3.43 o
  -4  10   3       92.25       82.59     11.00 o
  -3  10   3      104.37      100.29     11.72 o
  -2  10   3        5.40        1.94      2.85 o
  -1  10   3       20.09       14.36      4.59 o
   0  10   3       27.61       23.12      9.28 o
   1  10   3        5.91        2.00      6.27 o
   2  10   3       21.98       14.74      8.00 o
   3  10   3        9.12        5.74      5.99 o
   4  10   3       39.38       48.72     15.07 o
   5  10   3        2.31        0.01      4.39 o
   6  10   3       11.88       17.51     10.11 o
   7  10   3       18.29       25.97     10.38 o
   8  10   3        0.30       -4.10      5.80 o
  -7  11   3       41.73       57.39     16.55 o
  -6  11   3        1.66       -6.99      6.99 o
  -5  11   3        8.43        2.84      2.77 o
  -4  11   3       35.31       44.92      8.38 o
  -3  11   3       51.82       67.72      9.98 o
  -2  11   3      147.92      153.81     14.49 o
  -1  11   3      120.11      139.51     13.85 o
   0  11   3       53.20       63.38      9.77 o
   1  11   3       64.83       77.31     17.84 o
   2  11   3       28.99       23.78     10.17 o
   3  11   3       39.27       40.15     14.19 o
   4  11   3        2.17        0.95      4.59 o
   5  11   3       10.78       12.52      8.52 o
   6  11   3        0.82        0.97      5.73 o
   7  11   3       47.31       63.35     17.74 o
  -5  12   3        1.38       15.99     10.41 o
  -4  12   3        5.66        2.48      4.92 o
  -3  12   3        0.41        4.78      5.85 o
  -2  12   3       13.09       25.03     10.28 o
  -1  12   3        0.43        4.28      6.36 o
   0  12   3       79.86      115.19     22.12 o
   1  12   3        2.27       15.68     10.41 o
   2  12   3       29.63       22.37     10.42 o
   3  12   3        1.09       10.05      8.25 o
   4  12   3       12.95       12.21      8.92 o
   5  12   3        0.59       -3.88      5.97 o
  -3  13   3       17.21       30.68     12.47 o
  -2  13   3        0.13       -2.41      5.45 o
  -1  13   3        1.78        0.96      9.16 o
   0  13   3        5.89       -2.02      7.30 o
   1  13   3       29.64       39.72     10.53 o
   2  13   3        0.60       -3.33      4.70 o
   3  13   3       33.24       44.13     14.47 o
  -3 -12   4        0.72       -0.56      6.59 o
  -2 -12   4        3.79       13.71     10.24 o
  -1 -12   4        0.03        1.61      4.92 o
   0 -12   4        2.36       -4.54      6.69 o
   1 -12   4        0.59       -2.79      8.60 o
   2 -12   4        0.91       12.35      7.73 o
   3 -12   4        0.54        2.24      3.81 o
   4 -12   4        0.20        1.06      7.53 o
  -5 -11   4        0.38       -3.86      7.31 o
  -4 -11   4        0.97        1.12      3.36 o
  -3 -11   4       12.28       23.92     11.03 o
  -2 -11   4        9.51        7.14      4.45 o
  -1 -11   4       17.50       20.57      9.30 o
   0 -11   4        3.13       -6.33      9.93 o
   1 -11   4        0.45        6.51      4.51 o
   2 -11   4       16.90       19.80     11.50 o
   3 -11   4        0.65        7.20      7.35 o
   4 -11   4        4.43       23.77     12.92 o
   5 -11   4        3.33       -2.28      3.92 o
   6 -11   4        0.29       -3.81      6.68 o
  -7 -10   4        0.00        2.10      3.91 o
  -6 -10   4       19.38       21.42      6.51 o
  -5 -10   4        3.64        7.71      5.30 o
  -4 -10   4        6.56        1.98      5.21 o
  -3 -10   4        1.81        3.83      2.33 o
  -2 -10   4        2.60       -1.42      5.25 o
  -1 -10   4       85.66       87.82     19.20 o
   0 -10   4       30.45       30.06     11.29 o
   1 -10   4        8.19       -3.14      7.28 o
   2 -10   4       16.30       12.08      7.68 o
   3 -10   4        5.37        1.68      3.43 o
   4 -10   4        1.53       -2.03      6.05 o
   5 -10   4       17.74       22.33     11.03 o
   6 -10   4       10.21        5.32      4.92 o
   7 -10   4       59.69       77.10     14.00 o
  -8  -9   4       24.88       17.17      6.43 o
  -7  -9   4        0.23       -1.55      2.34 o
  -6  -9   4        0.14       13.28      5.47 o
  -5  -9   4        1.52       -0.78      3.08 o
  -4  -9   4      102.18       91.64     11.75 o
  -3  -9   4        4.25        2.54      5.09 o
  -2  -9   4       32.74       51.06      8.61 o
  -1  -9   4        0.52        0.38      4.19 o
   0  -9   4      137.73      138.13     22.46 o
   1  -9   4      252.20      242.53     29.84 o
   2  -9   4      185.48      177.63     25.95 o
   3  -9   4       30.97       24.37     10.36 o
   4  -9   4       30.58       25.14     11.98 o
   5  -9   4        6.62        3.38      4.83 o
   6  -9   4      160.31      157.83     17.77 o
   7  -9   4        2.80        2.93      3.31 o
   8  -9   4        4.29       -0.28      3.72 o
  -9  -8   4        0.08        2.56      2.93 o
  -8  -8   4       25.81       30.99      6.26 o
  -7  -8   4        8.74       10.54      3.68 o
  -6  -8   4        8.12        7.34      3.05 o
  -5  -8   4        2.23       -1.41      1.75 o
  -4  -8   4      407.66      400.39     17.26 o
  -3  -8   4       28.42       28.73      6.31 o
  -2  -8   4       13.96       17.11      7.36 o
  -1  -8   4        4.77        6.94      4.43 o
   0  -8   4       20.69       14.63      7.43 o
   1  -8   4      149.54      170.42     23.42 o
   2  -8   4        0.03       -2.73      4.42 o
   3  -8   4       70.88       53.45     12.74 o
   4  -8   4       37.28       27.12     11.19 o
   5  -8   4       71.03       67.70     15.41 o
   6  -8   4       21.58       25.30      8.00 o
   7  -8   4        5.20       -0.73      4.48 o
   8  -8   4        2.22        3.74      3.97 o
   9  -8   4        3.35       12.20      5.71 o
  -9  -7   4        4.70        2.34      2.93 o
  -8  -7   4       10.75       14.29      5.67 o
  -7  -7   4        0.08        0.79      2.09 o
  -6  -7   4      135.07      141.31     11.26 o
  -5  -7   4      117.37      120.14      9.90 o
  -4  -7   4       66.77       81.34      7.59 o
  -3  -7   4      147.70      123.16      8.67 o
  -2  -7   4        0.16        5.36      8.85 o
  -1  -7   4       25.77       21.31      8.53 o
   0  -7   4       21.55       32.16      9.95 o
   1  -7   4       96.46      100.68     17.52 o
   2  -7   4      200.61      174.26     23.16 o
   3  -7   4      964.72      941.93     53.37 o
   4  -7   4      126.60      114.41      6.52 o
   5  -7   4       32.64       24.65      4.64 o
   6  -7   4        2.30       -1.35      2.40 o
   7  -7   4       17.45       12.34      3.37 o
   8  -7   4       27.78       23.93      7.19 o
   9  -7   4        2.54       -2.14      6.29 o
  10  -7   4       11.79       24.19     11.43 o
 -10  -6   4        0.01        2.31      3.39 o
  -9  -6   4        9.42       11.05      4.31 o
  -8  -6   4       15.37       20.45      5.29 o
  -7  -6   4       19.70       17.70      4.13 o
  -6  -6   4       22.95       24.62      6.72 o
  -5  -6   4      286.49      269.63     14.46 o
  -4  -6   4      470.06      477.68     17.94 o
  -3  -6   4       99.47       97.08      7.57 o
  -2  -6   4      237.34      189.90     11.12 o
  -1  -6   4        0.27        1.64      3.03 o
   0  -6   4        8.58        5.16      4.03 o
   1  -6   4        1.28       -1.71      2.25 o
   2  -6   4        5.02        5.47      4.93 o
   3  -6   4       44.80       55.35      5.79 o
   4  -6   4      121.79      108.17      6.62 o
   5  -6   4      528.66      540.20     31.27 o
   6  -6   4       61.05       60.17      7.40 o
   7  -6   4        5.55        3.52      1.83 o
   8  -6   4        0.97       -3.18      3.18 o
   9  -6   4        2.58       -1.16      2.58 o
  10  -6   4       19.95       15.37      6.06 o
 -10  -5   4        9.85        7.02      6.19 o
  -9  -5   4        0.41       -0.99      2.76 o
  -8  -5   4       35.64       27.64      4.38 o
  -7  -5   4       32.78       33.48      4.77 o
  -6  -5   4        6.33        6.46      2.23 o
  -5  -5   4      412.15      441.03     15.70 o
  -4  -5   4      215.42      228.11     12.05 o
  -3  -5   4       97.67      109.46      7.75 o
  -2  -5   4       20.06       21.46      3.50 o
  -1  -5   4       26.46       17.67      2.86 o
   0  -5   4      200.46      243.06     22.66 o
   1  -5   4        1.07        7.87      5.90 o
   2  -5   4       83.00       76.65      5.18 o
   3  -5   4      339.33      307.53      9.44 o
   4  -5   4       21.81       19.25      2.88 o
   5  -5   4      722.11      707.77     42.00 o
   6  -5   4        0.45       -0.11      1.65 o
   7  -5   4       25.91       21.63      3.67 o
   8  -5   4        0.04        3.27      2.98 o
   9  -5   4       36.58       24.95      5.74 o
  10  -5   4        1.27       -1.16      2.77 o
  11  -5   4        5.87        1.93      3.27 o
 -11  -4   4        0.93       -0.58      3.07 o
 -10  -4   4        0.22        0.21      2.83 o
  -9  -4   4        0.87        0.61      2.15 o
  -8  -4   4      117.59      122.66      8.94 o
  -7  -4   4       35.01       32.43      4.27 o
  -6  -4   4       22.97       19.04      3.45 o
  -5  -4   4      110.55      105.14      8.29 o
  -4  -4   4       39.82       25.46      4.52 o
  -3  -4   4     2314.69     2209.93     42.71 o
  -2  -4   4       12.90       14.86      3.32 o
  -1  -4   4        1.78        0.75      1.39 o
   0  -4   4     1701.13     1873.56     57.71 o
   1  -4   4       65.28       77.89     11.96 o
   2  -4   4        2.21        1.29      1.36 o
   3  -4   4     1087.69     1048.45     28.43 o
   4  -4   4      344.88      343.37     15.79 o
   5  -4   4      486.69      505.97     25.68 o
   6  -4   4       40.87       63.19      6.74 o
   7  -4   4        0.01        0.10      2.28 o
   8  -4   4        0.35        3.12      3.51 o
   9  -4   4       31.84       41.28      5.47 o
  10  -4   4        3.02        5.21      3.06 o
  11  -4   4        1.35        2.96      4.08 o
 -11  -3   4        8.90        6.15      4.08 o
 -10  -3   4        0.10       -5.61      6.44 o
  -9  -3   4       16.58       19.45      4.21 o
  -8  -3   4       72.21       71.49      6.35 o
  -7  -3   4        1.40        1.78      2.09 o
  -6  -3   4      300.47      287.63     13.16 o
  -5  -3   4      106.50      111.96      7.93 o
  -4  -3   4        3.61        4.20      2.04 o
  -3  -3   4      954.16      893.51     26.22 o
  -2  -3   4     2593.99     2786.78     36.42 o
  -1  -3   4     4005.22     4307.65     56.87 o
   0  -3   4       62.94       49.05      8.67 o
   1  -3   4      158.33      150.31      6.07 o
   2  -3   4     1007.04      969.30     35.06 o
   3  -3   4     1068.36     1092.28     20.35 o
   4  -3   4     1361.92     1485.00     26.74 o
   5  -3   4      488.52      534.25     17.76 o
   6  -3   4        2.46        0.51      1.59 o
   7  -3   4      213.67      180.97     11.96 o
   8  -3   4      136.23      140.45     11.47 o
   9  -3   4        5.50        3.64      1.55 o
  10  -3   4        0.87        2.15      1.93 o
  11  -3   4       16.30       18.94      9.44 o
 -11  -2   4       19.79       26.04     12.26 o
 -10  -2   4        1.03       -0.64      2.66 o
  -9  -2   4      129.30      129.87      9.83 o
  -8  -2   4      292.38      267.07     10.92 o
  -7  -2   4        4.87        5.77      1.97 o
  -6  -2   4        5.96        7.37      2.13 o
  -5  -2   4       17.78       17.47      3.01 o
  -4  -2   4       55.83       47.78      4.34 o
  -3  -2   4       55.92       53.71      3.99 o
  -2  -2   4     1466.93     1439.77     20.38 o
  -1  -2   4     7865.19     7784.97     35.18 o
   0  -2   4      267.46      298.56      7.92 o
   1  -2   4     1597.69     1574.06     44.35 o
   2  -2   4      396.28      404.06     10.81 o
   3  -2   4      153.56      152.71      6.45 o
   4  -2   4      256.20      216.07     10.10 o
   5  -2   4       50.63       39.24      5.27 o
   6  -2   4      738.39      852.97     23.84 o
   7  -2   4       38.12       35.31      4.78 o
   8  -2   4      270.61      268.93     12.93 o
   9  -2   4      124.57      112.30      9.99 o
  10  -2   4        7.82        6.74      3.69 o
  11  -2   4       32.05       43.80     14.15 o
  12  -2   4       45.71       56.99     17.62 o
 -11  -1   4        6.43        7.13      6.66 o
 -10  -1   4        0.76        0.07      3.44 o
  -9  -1   4        6.87       10.15      4.62 o
  -8  -1   4        6.33        5.56      2.57 o
  -7  -1   4        4.05        3.85      1.15 o
  -6  -1   4      121.16      124.03      5.28 o
  -5  -1   4        0.68        2.37      1.27 o
  -4  -1   4      828.36      903.38     16.34 o
  -3  -1   4     3145.81     3199.74     31.16 o
  -2  -1   4      833.38      783.22     10.47 o
  -1  -1   4     3383.41     3093.46     22.31 o
   0  -1   4     1633.49     1479.78     36.60 o
   1  -1   4      122.69      113.22      5.71 o
   2  -1   4      433.39      400.07     10.50 o
   3  -1   4      143.87      122.57      4.74 o
   4  -1   4     1134.68     1132.28     19.88 o
   5  -1   4       89.95       93.45      7.33 o
   6  -1   4        8.68        6.69      1.87 o
   7  -1   4        0.66        0.85      1.93 o
   8  -1   4        2.90       -1.07      2.69 o
   9  -1   4      409.01      423.13     23.98 o
  10  -1   4       56.38       50.28     10.57 o
  11  -1   4        5.74        3.93      5.48 o
  12  -1   4       25.75       36.35     14.27 o
 -12   0   4        0.05       -4.41      4.41 o
 -11   0   4        0.02       -6.67      9.12 o
 -10   0   4        2.11        5.89      5.70 o
  -9   0   4        0.61       -2.98      7.43 o
  -8   0   4      214.59      247.45     24.24 o
  -7   0   4       10.02       10.29      2.28 o
  -6   0   4        1.58        0.48      1.04 o
  -5   0   4       12.14       13.50      2.56 o
  -4   0   4      656.06      704.57     16.83 o
  -3   0   4        4.48        5.23      0.80 o
  -2   0   4        1.41        0.56      0.49 o
  -1   0   4       30.86       28.95      2.45 o
   0   0   4    12323.42    11797.81     94.42 o
   1   0   4       10.21       12.15      6.06 o
   2   0   4     5964.50     5914.55     87.64 o
   3   0   4        0.59       -0.49      0.84 o
   4   0   4       14.91       11.14      2.21 o
   5   0   4        1.94        0.19      1.40 o
   6   0   4      217.50      214.51     14.31 o
   7   0   4        7.14        7.36      2.63 o
   8   0   4     1555.41     1579.46     44.40 o
   9   0   4        3.34       -1.01      3.20 o
  10   0   4      140.02      161.61     16.47 o
  11   0   4        3.76        2.17      4.03 o
  12   0   4        0.00       -0.80      4.02 o
 -12   1   4        7.18        3.49      2.94 o
 -11   1   4        8.75       14.83      7.24 o
 -10   1   4        1.38       -3.73      3.73 o
  -9   1   4       57.32       53.31     13.63 o
  -8   1   4       94.47       91.65     11.88 o
  -7   1   4       39.76       43.45      7.80 o
  -6   1   4       52.97       46.39      6.09 o
  -5   1   4      189.57      189.45     13.14 o
  -4   1   4      410.07      489.58     18.87 o
  -3   1   4      977.36      933.25     14.45 o
  -2   1   4      228.52      214.80      5.50 o
  -1   1   4       10.09        7.73      1.26 o
   0   1   4       65.18       62.00      6.82 o
   1   1   4     1765.29     1685.08     74.11 o
   2   1   4      427.00      441.10     14.74 o
   3   1   4     1196.77     1195.34     26.82 o
   4   1   4        1.95        7.15      3.72 o
   5   1   4        7.18        3.59      2.52 o
   6   1   4       94.97      107.64     14.04 o
   7   1   4        9.76        8.59      3.27 o
   8   1   4        0.17        0.81      3.50 o
   9   1   4       29.19       22.64      5.89 o
  10   1   4        8.88       11.66      8.19 o
  11   1   4       43.40       39.39      6.17 o
  12   1   4       31.59       36.44      9.28 o
 -11   2   4       13.39       13.99     11.39 o
 -10   2   4        5.48        1.58      5.38 o
  -9   2   4       24.01       23.93      9.73 o
  -8   2   4       70.49       74.04     11.07 o
  -7   2   4      221.08      224.13     14.23 o
  -6   2   4      252.97      269.09     17.45 o
  -5   2   4     1121.85     1195.98     33.37 o
  -4   2   4      114.65      103.67      7.32 o
  -3   2   4      616.12      521.52     12.32 o
  -2   2   4     1118.24     1099.51     12.02 o
  -1   2   4     3100.61     3134.14     29.45 o
   0   2   4      195.20      190.30      5.75 o
   1   2   4     4024.19     4015.17     60.41 o
   2   2   4     3165.72     2972.59     39.77 o
   3   2   4      466.03      409.96     23.42 o
   4   2   4     1613.93     1791.58     52.58 o
   5   2   4       43.38       30.07      6.87 o
   6   2   4      102.01      135.66     16.73 o
   7   2   4        0.11       -1.71      1.88 o
   8   2   4       89.22       94.89     13.14 o
   9   2   4        1.49        3.19      2.73 o
  10   2   4       53.14       52.82      7.33 o
  11   2   4        0.26       -0.18      2.77 o
  12   2   4        0.30       -0.36      4.87 o
 -11   3   4       35.69       55.76     17.34 o
 -10   3   4        0.05        7.24      4.28 o
  -9   3   4       14.60        3.90      4.80 o
  -8   3   4      103.49      115.43     13.88 o
  -7   3   4        1.46        1.09      2.42 o
  -6   3   4       47.95       41.53     10.32 o
  -5   3   4       40.67       28.86      3.09 o
  -4   3   4       39.69       44.43      3.57 o
  -3   3   4      216.18      237.66      5.30 o
  -2   3   4     2885.96     2650.52     45.13 o
  -1   3   4     1218.73     1305.36     20.93 o
   0   3   4     2085.57     2011.81     25.20 o
   1   3   4      304.94      342.09     19.20 o
   2   3   4      463.46      417.35     15.90 o
   3   3   4     1465.69     1287.94     30.70 o
   4   3   4      319.76      311.37     22.95 o
   5   3   4      156.09      153.68      9.89 o
   6   3   4       72.15       65.27      7.17 o
   7   3   4      186.47      208.89     12.12 o
   8   3   4       77.46       82.48      8.24 o
   9   3   4        3.70        2.52      2.19 o
  10   3   4        1.96        3.57      3.77 o
  11   3   4        2.35        6.20      3.43 o
  12   3   4        0.33        1.85      5.73 o
 -11   4   4       11.07       16.12      6.77 o
 -10   4   4       37.58       41.62     13.38 o
  -9   4   4       15.24       13.67      5.19 o
  -8   4   4       28.68       34.71     11.39 o
  -7   4   4      320.85      301.80     14.51 o
  -6   4   4       30.29       25.24      4.45 o
  -5   4   4       27.13       30.05      3.86 o
  -4   4   4       17.66       22.40      2.34 o
  -3   4   4     1257.37     1285.84     16.71 o
  -2   4   4       76.60       74.15      3.95 o
  -1   4   4     1215.75     1257.45     16.22 o
   0   4   4        4.07        1.90      1.59 o
   1   4   4      209.86      205.23      5.88 o
   2   4   4      153.07      148.00      8.17 o
   3   4   4      713.10      692.30     20.84 o
   4   4   4      748.89      763.47     24.62 o
   5   4   4      348.90      376.89     15.42 o
   6   4   4       76.28      102.03      7.59 o
   7   4   4        3.82        3.48      2.05 o
   8   4   4        0.00        0.95      1.97 o
   9   4   4        0.31        2.00      2.43 o
  10   4   4        0.30       -4.56      4.56 o
  11   4   4        2.43        2.12      2.79 o
 -11   5   4        3.43        4.23      6.50 o
 -10   5   4        2.61       -0.57      8.09 o
  -9   5   4        1.04       10.86      8.73 o
  -8   5   4       30.21       20.13      7.21 o
  -7   5   4      101.19       84.04      8.30 o
  -6   5   4      463.46      519.77     20.61 o
  -5   5   4      175.51      179.18      7.47 o
  -4   5   4       55.66       51.23      4.57 o
  -3   5   4      144.67      143.79      6.25 o
  -2   5   4        0.22        1.24      1.07 o
  -1   5   4       68.63       67.29      6.59 o
   0   5   4       90.78      106.88     12.74 o
   1   5   4      372.78      454.51     27.06 o
   2   5   4     1290.35     1349.03     56.10 o
   3   5   4      311.53      347.41     14.72 o
   4   5   4       66.31       78.23      8.05 o
   5   5   4        1.50        4.52      2.34 o
   6   5   4       89.12       94.60     11.20 o
   7   5   4        8.60        3.81      3.95 o
   8   5   4        2.13        3.86      7.07 o
   9   5   4       68.08       69.50     11.38 o
  10   5   4        8.57       11.81      4.87 o
  11   5   4        0.90        1.09      4.19 o
 -10   6   4       11.74       13.70      9.32 o
  -9   6   4        0.72        1.66      3.89 o
  -8   6   4        0.47       -5.41      5.41 o
  -7   6   4      103.79       92.51      9.89 o
  -6   6   4       79.03       82.89      9.48 o
  -5   6   4       49.10       52.26      4.67 o
  -4   6   4       25.51       27.82      4.36 o
  -3   6   4        6.12        5.12      1.50 o
  -2   6   4       33.00       31.27      3.62 o
  -1   6   4       70.43       73.63     10.83 o
   0   6   4      110.93      126.83     15.11 o
   1   6   4      101.36      108.95     14.14 o
   2   6   4      776.13      744.79     39.48 o
   3   6   4        2.86       15.04      4.99 o
   4   6   4       13.01       14.51      3.42 o
   5   6   4        0.34        1.57      4.34 o
   6   6   4        9.41       17.84      7.84 o
   7   6   4       18.04       26.04      6.30 o
   8   6   4      122.02      140.03     20.95 o
   9   6   4        2.52       -0.37      2.50 o
  10   6   4        0.18        0.47      2.91 o
  11   6   4        0.84       -0.42      3.25 o
 -10   7   4        3.96       12.38      9.63 o
  -9   7   4        1.37       -7.81      7.81 o
  -8   7   4        8.46        6.37      5.35 o
  -7   7   4       19.44       24.75      5.72 o
  -6   7   4       42.11       45.81      8.59 o
  -5   7   4      222.43      217.90     15.52 o
  -4   7   4      285.74      314.87     21.64 o
  -3   7   4      119.20      110.86      8.31 o
  -2   7   4       49.90       43.92      3.82 o
  -1   7   4       26.69       29.86      7.93 o
   0   7   4      250.93      271.95     24.23 o
   1   7   4        5.01        2.28      2.71 o
   2   7   4      232.07      224.85     23.83 o
   3   7   4      142.75      144.52      8.07 o
   4   7   4        0.29        3.52      2.69 o
   5   7   4      101.89       90.86     17.18 o
   6   7   4        1.79       -1.68      4.11 o
   7   7   4        6.17        8.26      5.83 o
   8   7   4       80.22       92.67     19.25 o
   9   7   4        0.25        0.64      2.64 o
  10   7   4        0.23       -3.95      7.06 o
  -9   8   4        2.28        3.15      5.49 o
  -8   8   4       29.78       47.92     14.31 o
  -7   8   4       14.87       17.25      5.51 o
  -6   8   4        6.09        5.03      3.87 o
  -5   8   4      203.82      174.38     15.07 o
  -4   8   4       13.08        9.29      5.24 o
  -3   8   4       25.65       27.00      3.70 o
  -2   8   4        0.00        0.87      1.97 o
  -1   8   4       28.59       42.13     15.00 o
   0   8   4       96.96      110.98     16.63 o
   1   8   4      208.74      207.51     23.50 o
   2   8   4      204.65      230.55     25.21 o
   3   8   4        6.96        0.16      3.54 o
   4   8   4      204.75      194.43     24.70 o
   5   8   4        3.58        5.95      4.05 o
   6   8   4       30.74       34.47     10.59 o
   7   8   4       28.73       43.19     13.36 o
   8   8   4        0.50       -4.44      5.33 o
   9   8   4        4.42       -2.76      4.97 o
  10   8   4       11.38        8.80      7.46 o
  -9   9   4        6.46       12.36      9.25 o
  -8   9   4       20.93       31.74     12.49 o
  -7   9   4       13.26        9.57      3.91 o
  -6   9   4       16.24       19.62      6.55 o
  -5   9   4      140.56      146.93     14.32 o
  -4   9   4      666.92      664.15     29.80 o
  -3   9   4       15.31        7.26      9.47 o
  -2   9   4       16.35       14.11      4.67 o
  -1   9   4        0.59        2.06      7.87 o
   0   9   4      107.89      109.39     17.54 o
   1   9   4        0.34        2.39      3.30 o
   2   9   4      394.31      387.74     35.44 o
   3   9   4       24.46       21.12      8.77 o
   4   9   4        3.96        8.12      5.06 o
   5   9   4       18.21       18.08      8.00 o
   6   9   4      139.84      165.91     26.56 o
   7   9   4       18.82       24.72     11.11 o
   8   9   4        3.01        6.47      6.92 o
   9   9   4        1.56       -1.57      4.73 o
  -8  10   4       17.11       37.04     14.58 o
  -7  10   4        7.35       15.35      9.11 o
  -6  10   4       12.46       20.46      8.94 o
  -5  10   4       31.21       21.91      6.06 o
  -4  10   4       39.55       34.28      6.82 o
  -3  10   4      236.13      234.12     18.03 o
  -2  10   4        8.48        2.78      5.43 o
  -1  10   4       31.18       49.34      8.13 o
   0  10   4        5.56        1.14      3.68 o
   1  10   4        0.01        6.81      6.78 o
   2  10   4        3.19       11.84      7.51 o
   3  10   4        6.78        9.93      7.72 o
   4  10   4       55.03       44.91     13.51 o
   5  10   4       12.32        8.25      4.80 o
   6  10   4       39.12       42.61     13.18 o
   7  10   4        2.48        5.90      8.39 o
   8  10   4        7.72        4.02      7.92 o
  -7  11   4        8.35       10.05      5.78 o
  -6  11   4        0.12       -0.66      4.08 o
  -5  11   4        2.09        2.70      2.62 o
  -4  11   4       10.61        5.71      4.80 o
  -3  11   4        4.06        4.36      4.86 o
  -2  11   4       28.33       24.97      5.90 o
  -1  11   4       61.69       73.87     10.52 o
   0  11   4        7.28       20.28     17.86 o
   1  11   4        0.44        3.52      4.17 o
   2  11   4      136.55      148.75     25.01 o
   3  11   4       21.70       34.85     12.39 o
   4  11   4        1.62       11.77      7.76 o
   5  11   4        0.00        1.20      4.89 o
   6  11   4       30.32       34.88     13.54 o
   7  11   4       12.40       20.99     11.06 o
  -5  12   4        2.75       -6.99      6.99 o
  -4  12   4        9.17       40.16     14.09 o
  -3  12   4       14.50       26.59     11.06 o
  -2  12   4       16.68       15.66      5.32 o
  -1  12   4       22.66       28.49      7.14 o
   0  12   4        0.01        7.76      5.65 o
   1  12   4       13.00       13.33      8.78 o
   2  12   4       92.04      110.42     22.26 o
   3  12   4        2.47        7.21      6.40 o
   4  12   4        2.78        6.94      5.72 o
   5  12   4        3.58       12.81      8.90 o
  -3  13   4       10.84       20.38      9.96 o
  -2  13   4       24.26       29.08     13.05 o
  -1  13   4       46.68       59.15     17.67 o
   0  13   4       13.91       20.74     11.72 o
   1  13   4        8.50        8.78      7.78 o
   2  13   4        0.25        4.53      5.31 o
   3  13   4        0.36       -8.28      8.28 o
  -2 -12   5        0.61       -3.95      8.38 o
  -1 -12   5        1.66        6.67      8.31 o
   0 -12   5        0.00       -1.22      6.08 o
   1 -12   5        0.30       -1.85      3.81 o
   2 -12   5        0.25        4.14      8.65 o
   3 -12   5        0.27       -6.25      7.97 o
  -5 -11   5        0.03       -0.05      6.98 o
  -4 -11   5        2.42        2.94      4.27 o
  -3 -11   5        0.44        0.73      3.49 o
  -2 -11   5        0.82        2.87      7.50 o
  -1 -11   5        0.61       -0.38     13.09 o
   0 -11   5        0.37      -11.35     11.35 o
   1 -11   5        0.05        2.78      5.34 o
   2 -11   5        0.73        0.98      7.10 o
   3 -11   5        0.10        2.68      5.07 o
   4 -11   5       12.94       23.91     11.92 o
   5 -11   5        8.74        9.00      9.24 o
  -6 -10   5        4.11        9.61      6.18 o
  -5 -10   5       22.80       24.63      6.69 o
  -4 -10   5       33.97       32.39      7.09 o
  -3 -10   5        9.84       17.91      6.31 o
  -2 -10   5        0.35        5.37      3.13 o
  -1 -10   5        0.87        3.39      4.80 o
   0 -10   5       12.10        2.66      7.18 o
   1 -10   5       40.61       42.69     12.17 o
   2 -10   5        1.89       -2.59      4.47 o
   3 -10   5        5.83        2.33      5.76 o
   4 -10   5        4.07       10.50      7.28 o
   5 -10   5       18.61       23.34     10.34 o
   6 -10   5        3.05        4.08      3.15 o
   7 -10   5        1.55        6.08      5.43 o
  -7  -9   5        0.11        2.13      4.17 o
  -6  -9   5       54.87       56.81     10.47 o
  -5  -9   5        1.66        1.91      3.51 o
  -4  -9   5        5.88        4.33      4.90 o
  -3  -9   5        0.42        0.19      7.79 o
  -2  -9   5      162.52      182.01     16.45 o
  -1  -9   5       14.58       12.67      8.02 o
   0  -9   5        0.23       -4.38      4.38 o
   1  -9   5       12.19        6.37      3.68 o
   2  -9   5       62.23       51.90     15.13 o
   3  -9   5        5.12       14.13      9.40 o
   4  -9   5       75.66       59.94     16.50 o
   5  -9   5        7.52        3.88      5.80 o
   6  -9   5        8.03       11.44      5.27 o
   7  -9   5        4.09        7.50      5.02 o
   8  -9   5       33.56       47.06     10.56 o
  -8  -8   5       60.37       64.78      8.96 o
  -7  -8   5        1.25        3.65      4.60 o
  -6  -8   5        0.00        1.02      3.20 o
  -5  -8   5        6.40        2.03      4.22 o
  -4  -8   5        2.64        1.23      1.78 o
  -3  -8   5       57.55       57.27      6.05 o
  -2  -8   5       13.16       19.37      8.93 o
  -1  -8   5       14.93       19.14      8.84 o
   0  -8   5        8.62        9.93      3.60 o
   1  -8   5       59.14       48.86     13.01 o
   2  -8   5       59.92       61.73     14.88 o
   3  -8   5       18.88        6.76      5.83 o
   4  -8   5       38.44       32.21     11.36 o
   5  -8   5      138.14      125.59     22.18 o
   6  -8   5       23.52       21.02      6.67 o
   7  -8   5        1.81        6.41      3.61 o
   8  -8   5       40.37       32.75      8.30 o
   9  -8   5        0.09       -3.44      8.80 o
  -9  -7   5        4.71        1.75      3.57 o
  -8  -7   5       21.79       20.30      4.37 o
  -7  -7   5      148.64      153.53     12.57 o
  -6  -7   5       16.40       21.20      4.82 o
  -5  -7   5        4.32        0.03      2.40 o
  -4  -7   5      123.47      131.45      9.83 o
  -3  -7   5        0.43       -0.38      1.71 o
  -2  -7   5        2.80        1.50      2.29 o
  -1  -7   5        6.58       11.11      6.06 o
   0  -7   5       65.14       76.31     15.46 o
   1  -7   5       96.55      132.06     20.21 o
   2  -7   5        5.90        5.30      5.36 o
   3  -7   5        6.68       12.10      7.85 o
   4  -7   5      323.35      319.69     32.89 o
   5  -7   5      371.08      389.29     15.35 o
   6  -7   5       55.48       52.52      9.71 o
   7  -7   5       12.16       13.10      4.92 o
   8  -7   5       19.62       25.81      7.52 o
   9  -7   5        3.90        2.51      3.91 o
  10  -7   5       31.96       27.80     11.65 o
 -10  -6   5        2.99       12.66      6.80 o
  -9  -6   5        4.08        5.09      3.68 o
  -8  -6   5        0.46        1.27      2.20 o
  -7  -6   5       33.96       40.31      6.44 o
  -6  -6   5     1439.14     1531.51     49.44 o
  -5  -6   5       33.79       34.72      5.33 o
  -4  -6   5      135.33      134.92      9.73 o
  -3  -6   5       71.28       78.98      5.51 o
  -2  -6   5      135.74      144.22      6.69 o
  -1  -6   5      176.90      152.81      7.71 o
   0  -6   5       39.97       36.98     10.40 o
   1  -6   5       58.47       58.64     12.66 o
   2  -6   5       81.12       71.13     14.77 o
   3  -6   5      100.98      116.95      7.77 o
   4  -6   5      114.75       98.78     14.24 o
   5  -6   5      194.53      200.84     17.27 o
   6  -6   5       61.11       64.39      8.09 o
   7  -6   5        0.28       -0.55      2.40 o
   8  -6   5       17.93       19.86      4.76 o
   9  -6   5       17.26       24.89      5.35 o
  10  -6   5        0.23        0.14      1.94 o
 -10  -5   5       17.62       19.25      6.98 o
  -9  -5   5       10.25       16.35      6.38 o
  -8  -5   5       16.35       18.28      4.67 o
  -7  -5   5       11.01       10.85      3.23 o
  -6  -5   5       78.11       72.19      8.01 o
  -5  -5   5      707.17      686.11     22.78 o
  -4  -5   5       20.75       18.22      3.46 o
  -3  -5   5      520.02      530.88     14.20 o
  -2  -5   5      243.33      255.21     10.85 o
  -1  -5   5       16.24       14.98      2.96 o
   0  -5   5        8.29        6.22      2.76 o
   1  -5   5     1405.91     1447.73     58.11 o
   2  -5   5      187.31      195.94      7.48 o
   3  -5   5        3.08        1.87      1.35 o
   4  -5   5        3.76        6.70      1.85 o
   5  -5   5       24.96       28.09      8.90 o
   6  -5   5      270.10      269.18     14.17 o
   7  -5   5       78.14       78.53      8.09 o
   8  -5   5        0.97       -0.19      2.22 o
   9  -5   5        3.90       -0.86      4.49 o
  10  -5   5        1.18       -5.58      5.58 o
  11  -5   5        6.71        4.36      3.42 o
 -11  -4   5        9.44       10.76      6.57 o
 -10  -4   5        4.76       -2.81      4.63 o
  -9  -4   5       27.17       38.41      9.10 o
  -8  -4   5        1.45        5.11      5.68 o
  -7  -4   5       20.25       18.94      3.93 o
  -6  -4   5        4.86        6.87      4.31 o
  -5  -4   5       47.97       46.05      6.70 o
  -4  -4   5       23.45       15.00      3.96 o
  -3  -4   5      610.27      615.23     17.43 o
  -2  -4   5      889.78      917.13     21.46 o
  -1  -4   5      620.71      621.49     34.36 o
   0  -4   5      829.98      878.14     41.37 o
   1  -4   5       46.73       37.89      8.97 o
   2  -4   5      661.61      579.08     35.01 o
   3  -4   5     1557.71     1533.70     57.38 o
   4  -4   5      773.59      750.47     23.29 o
   5  -4   5        0.68        6.08      2.30 o
   6  -4   5       23.08       21.82      4.05 o
   7  -4   5      450.91      466.72     19.58 o
   8  -4   5       28.89       22.85      4.93 o
   9  -4   5       40.83       36.62      6.01 o
  10  -4   5       59.03       57.63      7.15 o
  11  -4   5        0.80        1.04      4.38 o
 -11  -3   5        9.67       11.28      5.47 o
 -10  -3   5        7.47       -0.17      3.87 o
  -9  -3   5       12.44       15.71      5.83 o
  -8  -3   5       43.48       50.06     13.91 o
  -7  -3   5      145.69      144.63     11.70 o
  -6  -3   5       48.90       51.19     12.72 o
  -5  -3   5        3.29       -1.39      1.92 o
  -4  -3   5      552.27      547.52     21.11 o
  -3  -3   5        7.05       11.91      2.67 o
  -2  -3   5        0.36       -0.72      2.38 o
  -1  -3   5     1237.17     1458.35     47.41 o
   0  -3   5     3161.64     3030.80     70.31 o
   1  -3   5       79.47       99.03     13.02 o
   2  -3   5       48.12       54.94      6.26 o
   3  -3   5       61.39       61.82      5.19 o
   4  -3   5      954.25      947.19     31.46 o
   5  -3   5      201.93      213.57     11.36 o
   6  -3   5       74.00       69.56      7.13 o
   7  -3   5        5.50       12.13      3.54 o
   8  -3   5      183.17      178.96     12.90 o
   9  -3   5       53.39       50.80      6.23 o
  10  -3   5       14.32       22.26      5.05 o
  11  -3   5        5.19        8.18      6.55 o
 -11  -2   5        0.61       -4.49      4.49 o
 -10  -2   5        5.29        6.60      7.75 o
  -9  -2   5      267.37      291.14     33.24 o
  -8  -2   5        4.42       -1.83      5.51 o
  -7  -2   5       44.08       43.95      5.71 o
  -6  -2   5      409.41      398.99     16.93 o
  -5  -2   5      100.55       95.04      8.37 o
  -4  -2   5       24.48       43.54      4.33 o
  -3  -2   5      797.11      834.96     16.16 o
  -2  -2   5      153.72      166.95      7.44 o
  -1  -2   5      100.30      104.50      5.57 o
   0  -2   5      121.63      151.77     11.69 o
   1  -2   5       27.62       14.80      5.24 o
   2  -2   5        0.23        0.10      1.88 o
   3  -2   5       59.14       63.71      5.16 o
   4  -2   5      341.95      405.22     12.22 o
   5  -2   5       13.88       11.31      2.68 o
   6  -2   5      273.27      295.91     14.35 o
   7  -2   5        5.62        5.45      2.70 o
   8  -2   5        5.81        9.53      2.93 o
   9  -2   5       67.62       71.83      8.57 o
  10  -2   5        0.78       -2.52      2.52 o
  11  -2   5       23.75       18.26      8.80 o
  12  -2   5        5.83        2.54      5.12 o
 -11  -1   5        0.70        9.15      5.48 o
 -10  -1   5        0.50        0.24      2.81 o
  -9  -1   5        9.02        9.04      4.98 o
  -8  -1   5      321.02      344.14     23.22 o
  -7  -1   5      134.83      113.45      9.85 o
  -6  -1   5        6.84        7.87      2.04 o
  -5  -1   5       47.55       53.82      4.24 o
  -4  -1   5      111.29       91.43      5.57 o
  -3  -1   5      202.02      235.44      7.10 o
  -2  -1   5       80.01       83.50      4.30 o
  -1  -1   5      164.61      188.39      7.25 o
   0  -1   5     2561.76     2504.62     52.14 o
   1  -1   5       60.00       58.38      4.22 o
   2  -1   5      851.90      775.79     15.08 o
   3  -1   5      444.59      431.84     10.99 o
   4  -1   5      133.61      119.73      7.63 o
   5  -1   5       17.57       19.24      3.51 o
   6  -1   5      108.97      113.45      7.69 o
   7  -1   5       52.39       54.18      6.37 o
   8  -1   5        0.07        0.52      1.82 o
   9  -1   5        7.46        8.83      5.34 o
  10  -1   5        0.53        1.49      2.61 o
  11  -1   5        4.71       -1.20      6.00 o
  12  -1   5        0.09       -0.70      5.89 o
 -11   0   5        0.07        4.00      4.55 o
 -10   0   5       21.27       18.87      5.87 o
  -9   0   5        4.32        2.71      2.63 o
  -8   0   5       26.18       34.97      8.34 o
  -7   0   5        1.22        2.08      1.87 o
  -6   0   5       41.74       46.80      4.58 o
  -5   0   5       33.68       35.58      4.26 o
  -4   0   5     1229.60     1206.74     46.18 o
  -3   0   5        2.12        1.52      0.68 o
  -2   0   5     1168.35     1162.44     11.76 o
  -1   0   5        1.91        1.75      0.80 o
   0   0   5      818.47      803.84     27.83 o
   1   0   5        0.18        0.44      0.72 o
   2   0   5     5490.63     5443.03     69.42 o
   3   0   5        2.03        1.35      1.23 o
   4   0   5      985.39     1122.63     29.36 o
   5   0   5        6.49        2.79      2.79 o
   6   0   5      272.42      250.57     20.04 o
   7   0   5        2.12        4.81      2.67 o
   8   0   5      298.04      331.99     21.16 o
   9   0   5        0.65        2.27      2.44 o
  10   0   5      514.65      601.92     31.15 o
  11   0   5        0.97        0.49      5.26 o
  12   0   5        0.57        4.35      4.73 o
 -11   1   5        0.56       -1.33      4.18 o
 -10   1   5        0.01        6.33      6.31 o
  -9   1   5        3.47        3.66      4.82 o
  -8   1   5      101.84      118.37     13.95 o
  -7   1   5       72.59       70.96      9.92 o
  -6   1   5      250.87      258.22     14.10 o
  -5   1   5        6.95        5.40      3.06 o
  -4   1   5      257.76      244.98      6.93 o
  -3   1   5     1535.18     1629.11     16.13 o
  -2   1   5      255.39      240.09      6.37 o
  -1   1   5     2266.67     2166.51     17.45 o
   0   1   5     3246.47     3108.47     48.08 o
   1   1   5      121.63      127.10     11.87 o
   2   1   5      128.34      117.15      8.66 o
   3   1   5      198.42      211.26      9.55 o
   4   1   5     2129.05     2033.99     56.51 o
   5   1   5        0.05       -0.69      1.71 o
   6   1   5       48.64       62.08      8.27 o
   7   1   5       24.98       24.31      5.72 o
   8   1   5        0.93        0.90      2.46 o
   9   1   5      276.75      309.51     21.61 o
  10   1   5       97.50      103.26     13.33 o
  11   1   5        0.90       -0.36      3.46 o
  12   1   5        2.22       -0.26      4.80 o
 -11   2   5       22.36       21.55     10.42 o
 -10   2   5        3.71       -0.90      4.10 o
  -9   2   5      144.27      145.64     23.41 o
  -8   2   5      199.99      208.41     14.85 o
  -7   2   5        0.19        1.47      2.45 o
  -6   2   5       23.43       27.68      4.76 o
  -5   2   5        4.75        6.90      3.32 o
  -4   2   5        7.04        5.24      1.88 o
  -3   2   5      387.14      361.32      6.33 o
  -2   2   5      999.53      963.90     11.33 o
  -1   2   5     6919.07     6690.99     67.13 o
   0   2   5      650.33      666.87     15.98 o
   1   2   5     2119.48     1924.81     44.96 o
   2   2   5      372.77      399.09     22.60 o
   3   2   5      134.91      136.37     14.15 o
   4   2   5      206.25      234.54     19.78 o
   5   2   5        9.67       12.68      4.59 o
   6   2   5      669.10      703.78     39.02 o
   7   2   5        9.08       14.43      4.75 o
   8   2   5      310.05      314.37     20.99 o
   9   2   5      105.78      110.61     13.00 o
  10   2   5        0.70       -5.14      5.85 o
  11   2   5       27.97       35.42      6.70 o
  12   2   5       52.51       78.51     19.55 o
 -11   3   5        1.77        7.55     10.27 o
 -10   3   5        1.80       -4.70      6.38 o
  -9   3   5       46.46       33.55      8.32 o
  -8   3   5      139.52      166.93     16.84 o
  -7   3   5        0.12       -1.47      1.94 o
  -6   3   5       63.11       80.57      8.19 o
  -5   3   5      157.00      139.00      5.71 o
  -4   3   5        1.99        0.20      1.61 o
  -3   3   5       33.01       29.32      2.16 o
  -2   3   5      758.55      800.32     11.75 o
  -1   3   5     4245.46     4282.09     28.63 o
   0   3   5     1803.85     1659.39     35.37 o
   1   3   5       28.26       27.82     17.19 o
   2   3   5      212.66      213.37     17.20 o
   3   3   5      478.40      479.03     27.85 o
   4   3   5      987.07      997.62     42.66 o
   5   3   5      269.67      248.69     22.20 o
   6   3   5       84.87       63.32     26.68 o
   7   3   5       18.43       16.67      5.21 o
   8   3   5       69.23       66.80      7.41 o
   9   3   5        0.31       -2.02      2.77 o
  10   3   5       20.39       12.13      5.48 o
  11   3   5       29.33       34.16      8.75 o
  12   3   5       11.60       14.02      9.54 o
 -11   4   5        5.08       -4.98      5.88 o
 -10   4   5       37.48       41.84      9.95 o
  -9   4   5       23.05       22.55      7.43 o
  -8   4   5      164.62      171.01     17.29 o
  -7   4   5      102.44      102.52     12.66 o
  -6   4   5       91.02       99.35      6.49 o
  -5   4   5        2.45        1.68      0.91 o
  -4   4   5        2.08        2.78      0.87 o
  -3   4   5       13.21       16.24      1.66 o
  -2   4   5       74.86       80.90      4.37 o
  -1   4   5     1129.44     1025.52     16.92 o
   0   4   5       41.63       40.25      3.64 o
   1   4   5       14.65       11.37      4.47 o
   2   4   5        2.83        6.08      4.07 o
   3   4   5       34.74       46.04      5.56 o
   4   4   5      695.08      745.34     15.56 o
   5   4   5     1051.09     1095.86     22.93 o
   6   4   5        1.95        1.45      1.41 o
   7   4   5       89.47       77.39      7.33 o
   8   4   5       90.02       94.47      8.64 o
   9   4   5       14.59        7.58      3.48 o
  10   4   5        0.07        0.39      3.01 o
  11   4   5        8.94        5.05      5.13 o
 -11   5   5       15.46        5.00      7.55 o
 -10   5   5        8.30        7.36      7.76 o
  -9   5   5       13.15       15.65      6.06 o
  -8   5   5       12.07       14.46      5.32 o
  -7   5   5       19.26       15.54      3.34 o
  -6   5   5       89.82       82.80      8.06 o
  -5   5   5       35.80       36.61      3.22 o
  -4   5   5      122.40      125.27      8.32 o
  -3   5   5      723.00      730.50     14.03 o
  -2   5   5     2266.43     2222.36     64.51 o
  -1   5   5      703.73      870.51     38.70 o
   0   5   5       95.61       88.68     11.29 o
   1   5   5        7.64        5.71      1.47 o
   2   5   5      266.01      294.71     11.53 o
   3   5   5      437.71      448.04     17.08 o
   4   5   5      193.35      201.00     12.97 o
   5   5   5        4.33        8.41      3.76 o
   6   5   5        6.47       12.11      5.15 o
   7   5   5        5.75        7.50      2.84 o
   8   5   5       20.84       16.78      5.24 o
   9   5   5        2.85        1.48      3.03 o
  10   5   5        0.02       -1.04      7.39 o
  11   5   5        0.03        8.76      5.67 o
 -10   6   5        5.77       15.11      7.79 o
  -9   6   5        3.91        2.52      4.30 o
  -8   6   5       16.00       18.02      9.84 o
  -7   6   5        0.00       -2.71      8.83 o
  -6   6   5       21.83       24.50      4.02 o
  -5   6   5       40.87       35.25      3.69 o
  -4   6   5        9.67       11.84      2.59 o
  -3   6   5       33.34       28.00      2.90 o
  -2   6   5      278.63      297.07     15.39 o
  -1   6   5      932.83      999.69     40.00 o
   0   6   5        0.08        3.15      3.06 o
   1   6   5      122.77      114.53     14.92 o
   2   6   5       19.89       16.27      2.61 o
   3   6   5        1.87        1.04      1.26 o
   4   6   5      144.92      142.60     10.86 o
   5   6   5        0.09       -0.58      3.36 o
   6   6   5       43.03       39.46     11.71 o
   7   6   5       37.28       33.94     11.14 o
   8   6   5       71.30       76.12     16.85 o
   9   6   5        0.40        1.40      2.70 o
  10   6   5        7.05        2.33      6.58 o
  11   6   5        0.28        2.74      4.42 o
 -10   7   5       10.66       13.59      6.42 o
  -9   7   5        6.98        8.47      6.40 o
  -8   7   5        3.21       -1.15      3.98 o
  -7   7   5      109.05      112.49     20.02 o
  -6   7   5      179.34      154.57     11.28 o
  -5   7   5      511.25      494.24     23.61 o
  -4   7   5      131.23      128.36     11.80 o
  -3   7   5      288.77      300.72     11.45 o
  -2   7   5        0.00        0.54      2.89 o
  -1   7   5       14.03       17.87      6.23 o
   0   7   5      182.58      195.33     20.09 o
   1   7   5      130.00      144.02     17.87 o
   2   7   5      520.06      524.01     35.81 o
   3   7   5       13.36       13.69      3.45 o
   4   7   5       17.11       13.93      5.97 o
   5   7   5        6.43        8.08      5.44 o
   6   7   5       58.99       55.97     14.23 o
   7   7   5       67.61       65.70     15.64 o
   8   7   5       57.31       77.48     18.04 o
   9   7   5        6.31        2.84      4.94 o
  10   7   5        2.19        2.02      4.01 o
  -9   8   5        0.31        6.46      6.98 o
  -8   8   5        9.96        9.40      7.82 o
  -7   8   5        0.78        0.15      3.98 o
  -6   8   5       74.68       66.18      8.10 o
  -5   8   5       42.58       52.73     11.14 o
  -4   8   5       41.56       40.66      8.82 o
  -3   8   5       90.90       80.92      6.07 o
  -2   8   5      189.13      164.34     13.20 o
  -1   8   5       23.72       24.88      7.69 o
   0   8   5      213.67      213.83     22.89 o
   1   8   5       67.23       57.49     12.30 o
   2   8   5        0.09        0.72      2.62 o
   3   8   5      115.80      100.71     17.46 o
   4   8   5       36.42       26.56      8.77 o
   5   8   5        2.14        7.80      7.43 o
   6   8   5       49.01       47.51     13.33 o
   7   8   5       86.05       82.12     18.71 o
   8   8   5       59.18       80.08     18.95 o
   9   8   5        1.69        5.24      6.76 o
  10   8   5       15.06       25.49     10.56 o
  -9   9   5        4.49        9.59      8.58 o
  -8   9   5        9.64        1.07      7.58 o
  -7   9   5        1.30        7.74      6.95 o
  -6   9   5        9.80        5.43      2.43 o
  -5   9   5       36.69       33.42      6.89 o
  -4   9   5       16.68       16.97      5.08 o
  -3   9   5        7.14       -1.57      5.61 o
  -2   9   5      238.55      246.37     16.99 o
  -1   9   5       16.40       25.89      6.15 o
   0   9   5      337.66      342.89     31.20 o
   1   9   5      187.63      196.66     24.24 o
   2   9   5       91.39       75.46     14.69 o
   3   9   5        9.02       12.19      6.63 o
   4   9   5       15.78        9.06      4.54 o
   5   9   5      126.05      145.78     23.55 o
   6   9   5        4.71       13.70      8.20 o
   7   9   5       33.81       40.00     14.11 o
   8   9   5       17.79       14.07      8.61 o
   9   9   5        0.01       -5.94      6.33 o
  -8  10   5       10.74       16.64     10.63 o
  -7  10   5       11.33       21.02     10.14 o
  -6  10   5        2.38        1.83      3.22 o
  -5  10   5        2.43        2.13      2.30 o
  -4  10   5        9.25       10.57      4.57 o
  -3  10   5       57.63       57.65      9.41 o
  -2  10   5       56.83       51.27      8.60 o
  -1  10   5      155.04      157.15     14.54 o
   0  10   5      167.64      177.78     24.14 o
   1  10   5       64.41       78.61     16.49 o
   2  10   5        0.42        8.34      5.43 o
   3  10   5        2.13        3.41      5.54 o
   4  10   5       70.36       71.95     17.02 o
   5  10   5        0.02       -5.21      5.89 o
   6  10   5        0.49        6.45      5.00 o
   7  10   5        1.57       11.11      9.00 o
   8  10   5       14.46       29.16     14.00 o
  -7  11   5       31.76       22.97     11.22 o
  -6  11   5       19.84       20.46      5.91 o
  -5  11   5        3.38       -2.89      2.98 o
  -4  11   5       15.33       10.43      4.67 o
  -3  11   5       41.99       40.54      7.65 o
  -2  11   5       19.74       12.72      5.76 o
  -1  11   5       20.82       18.19      6.25 o
   0  11   5       73.78       55.06     14.65 o
   1  11   5        0.19        0.51      3.28 o
   2  11   5       22.25       25.56      9.16 o
   3  11   5       19.71       12.20      9.02 o
   4  11   5        2.59       -0.22      5.47 o
   5  11   5        2.41        3.90      3.30 o
   6  11   5        9.46        3.74      3.43 o
   7  11   5        3.19        8.97      6.85 o
  -5  12   5        0.03       -0.91      2.69 o
  -4  12   5        0.38       -3.87      9.69 o
  -3  12   5        1.80       -7.20     12.80 o
  -2  12   5       18.52       12.94     12.31 o
  -1  12   5       10.19       13.03      5.77 o
   0  12   5      138.10      177.14     16.80 o
   1  12   5        1.32        0.65      3.34 o
   2  12   5       29.40       46.90     14.78 o
   3  12   5        0.02       -2.72      6.18 o
   4  12   5       26.92       34.94     13.72 o
   5  12   5        4.81        5.42      7.18 o
  -3  13   5        2.68        1.70      3.77 o
  -2  13   5       38.00       42.01     14.67 o
  -1  13   5        2.30        8.16      7.89 o
   0  13   5        0.27        5.01      7.84 o
   1  13   5        0.78        4.92      6.78 o
   2  13   5        1.23        0.17      4.03 o
   3  13   5       38.48       32.74     15.08 o
  -1 -12   6        0.04       11.62      9.56 o
   0 -12   6       11.42       14.55      9.54 o
   1 -12   6        0.40       12.55     10.47 o
   2 -12   6        6.71        2.65      6.23 o
  -4 -11   6       31.27       33.46      8.64 o
  -3 -11   6        4.35        4.64      4.17 o
  -2 -11   6        8.65        5.21      7.30 o
  -1 -11   6       11.07       17.06      9.44 o
   0 -11   6        2.65        2.17      8.06 o
   1 -11   6        2.56       -1.25      4.09 o
   2 -11   6        0.10        5.58      9.18 o
   3 -11   6        6.45        8.55      6.54 o
   4 -11   6        3.98        1.26      4.55 o
   5 -11   6        0.09       -9.04      9.04 o
  -6 -10   6        0.00       -2.22      2.94 o
  -5 -10   6        0.02       -0.50      4.05 o
  -4 -10   6        1.55        0.83      2.37 o
  -3 -10   6        0.31        1.94      2.71 o
  -2 -10   6        3.68        6.06      6.12 o
  -1 -10   6       54.01       71.62     18.73 o
   0 -10   6        9.03       10.68      7.19 o
   1 -10   6        0.24        7.29      7.50 o
   2 -10   6        3.37        2.75      5.06 o
   3 -10   6       11.97       33.63     14.03 o
   4 -10   6        3.23        1.82      6.17 o
   5 -10   6        3.83        7.88      5.84 o
   6 -10   6        0.02        1.61      5.70 o
   7 -10   6       26.65       41.42     13.63 o
  -7  -9   6        4.01        2.48      5.17 o
  -6  -9   6       35.45       42.78      9.38 o
  -5  -9   6        2.33        0.00      3.70 o
  -4  -9   6       56.70       65.42     12.95 o
  -3  -9   6        4.25        5.46      3.99 o
  -2  -9   6       28.04       47.38      9.11 o
  -1  -9   6       74.02       75.20     18.33 o
   0  -9   6        8.33       -2.07      6.67 o
   1  -9   6       16.29       15.98      8.80 o
   2  -9   6      129.82      117.89     22.58 o
   3  -9   6       31.30       24.57     11.39 o
   4  -9   6       23.14       19.34      8.12 o
   5  -9   6        6.88       13.28      4.83 o
   6  -9   6       51.33       59.27     11.24 o
   7  -9   6        2.85        4.83      3.44 o
   8  -9   6        0.41        1.59      3.62 o
  -8  -8   6       27.86       28.80     12.83 o
  -7  -8   6        0.00       -2.21      2.86 o
  -6  -8   6       14.40       16.34      4.64 o
  -5  -8   6       24.05       26.15      4.51 o
  -4  -8   6       82.23       88.92      8.38 o
  -3  -8   6        0.49       -1.47      2.83 o
  -2  -8   6       13.08        7.29      4.92 o
  -1  -8   6       47.80       50.74     13.21 o
   0  -8   6        0.76       -4.76      6.04 o
   1  -8   6       10.56       13.94      7.71 o
   2  -8   6        4.07       -4.51      7.91 o
   3  -8   6       24.80       18.02      7.65 o
   4  -8   6       53.91       49.22     14.52 o
   5  -8   6       82.74       98.46     19.96 o
   6  -8   6        2.22        0.13      2.77 o
   7  -8   6       41.43       35.14      9.08 o
   8  -8   6        0.42        3.01      4.13 o
   9  -8   6        0.71       -1.38      3.56 o
  -9  -7   6       21.98       20.38     14.35 o
  -8  -7   6       61.02       50.68      9.62 o
  -7  -7   6       59.48       61.47      8.24 o
  -6  -7   6        1.08        8.00      3.44 o
  -5  -7   6       77.83       78.01      8.39 o
  -4  -7   6       67.22       66.85      7.18 o
  -3  -7   6       41.20       32.33      4.68 o
  -2  -7   6      235.93      223.75     14.33 o
  -1  -7   6       12.82       10.14      6.57 o
   0  -7   6       54.54       45.51     12.31 o
   1  -7   6       22.71       18.78      7.36 o
   2  -7   6       12.33       11.83      7.48 o
   3  -7   6      362.36      353.82     35.04 o
   4  -7   6      631.81      656.72     48.02 o
   5  -7   6      351.94      358.02     23.87 o
   6  -7   6      201.55      198.08     18.80 o
   7  -7   6        0.59        4.45      4.60 o
   8  -7   6        3.60       -1.44      3.59 o
   9  -7   6        1.15        1.48      3.41 o
  -9  -6   6        0.85       -0.42      4.41 o
  -8  -6   6        1.31       -2.24      2.77 o
  -7  -6   6        0.00        4.22      2.76 o
  -6  -6   6        0.53        3.29      3.69 o
  -5  -6   6      317.45      287.28     15.65 o
  -4  -6   6      622.13      619.59     21.49 o
  -3  -6   6        0.00        2.46      2.23 o
  -2  -6   6       22.22       25.45      3.41 o
  -1  -6   6        1.96        1.33      1.06 o
   0  -6   6        1.98        4.44      6.60 o
   1  -6   6       19.14       17.66      7.76 o
   2  -6   6       45.12       41.58     11.79 o
   3  -6   6       26.43       26.04      3.62 o
   4  -6   6        0.32       -2.16      4.26 o
   5  -6   6        3.80       14.69      5.36 o
   6  -6   6      767.01      754.94     23.87 o
   7  -6   6        0.04       -3.19      4.09 o
   8  -6   6        2.34        4.56      2.91 o
   9  -6   6        1.05        1.52      3.30 o
  10  -6   6        1.08        7.16      6.00 o
 -10  -5   6        0.64        1.06      3.89 o
  -9  -5   6        1.16        6.25      4.22 o
  -8  -5   6        3.08        1.30      2.96 o
  -7  -5   6       33.90       35.68      7.29 o
  -6  -5   6      207.85      232.86     14.37 o
  -5  -5   6      406.59      425.60     22.86 o
  -4  -5   6       36.23       37.19      6.55 o
  -3  -5   6        4.82        7.91      6.72 o
  -2  -5   6      167.68      166.56      8.85 o
  -1  -5   6      841.33     1084.89     50.71 o
   0  -5   6        1.09        1.67      2.27 o
   1  -5   6       19.90       14.30      7.01 o
   2  -5   6      118.96      103.21      5.08 o
   3  -5   6       60.21       60.23      5.95 o
   4  -5   6        0.00       -1.16      1.42 o
   5  -5   6      918.27      932.94     24.34 o
   6  -5   6        0.12        0.51      2.37 o
   7  -5   6       10.40       12.27      3.39 o
   8  -5   6      139.57      118.85     10.95 o
   9  -5   6        7.46        7.85      3.72 o
  10  -5   6        0.70       -0.52      2.13 o
 -10  -4   6        5.27        3.35      3.06 o
  -9  -4   6        0.69        0.94      2.87 o
  -8  -4   6      227.29      214.65     27.88 o
  -7  -4   6       70.22       61.11      8.67 o
  -6  -4   6      512.15      506.54     26.84 o
  -5  -4   6        6.89        4.34      2.68 o
  -4  -4   6       14.48        9.92      4.18 o
  -3  -4   6       45.86       43.21      4.72 o
  -2  -4   6      248.55      279.84     11.98 o
  -1  -4   6      586.98      594.89     34.69 o
   0  -4   6       26.99       26.21      7.85 o
   1  -4   6      451.32      459.36     29.06 o
   2  -4   6      425.65      419.56     14.17 o
   3  -4   6      159.69      157.26     19.04 o
   4  -4   6      116.87      119.73     11.45 o
   5  -4   6       68.38       69.28      6.63 o
   6  -4   6       10.33       11.69      3.39 o
   7  -4   6        0.57        8.23      3.15 o
   8  -4   6       21.34       23.20      4.99 o
   9  -4   6       38.63       26.84      5.66 o
  10  -4   6        1.71        2.06      1.95 o
  11  -4   6        0.06        3.42      5.75 o
 -11  -3   6       20.44       22.14      7.61 o
 -10  -3   6        3.59        2.53      3.70 o
  -9  -3   6       33.37       21.19      9.48 o
  -8  -3   6       65.81       64.41     15.82 o
  -7  -3   6        0.77        2.54      3.35 o
  -6  -3   6      129.60      119.89     10.75 o
  -5  -3   6       63.88       67.58      7.90 o
  -4  -3   6      157.88      152.08     11.54 o
  -3  -3   6      172.16      177.98      9.30 o
  -2  -3   6      317.24      329.68     13.16 o
  -1  -3   6     5681.89     5944.87    100.74 o
   0  -3   6        4.48        7.98      1.88 o
   1  -3   6     2679.97     2816.18     72.64 o
   2  -3   6       79.57       90.68      6.92 o
   3  -3   6        1.15       -0.18      1.44 o
   4  -3   6      104.14       99.16      9.82 o
   5  -3   6      151.48      146.93      9.85 o
   6  -3   6      261.83      246.78     13.33 o
   7  -3   6      164.14      162.50     11.58 o
   8  -3   6        2.76        6.37      3.44 o
   9  -3   6       21.84       28.40      4.74 o
  10  -3   6       31.57       19.17      4.68 o
  11  -3   6        1.65        3.01      4.00 o
 -11  -2   6        8.37        4.74      4.98 o
 -10  -2   6        3.82        8.53      5.15 o
  -9  -2   6        6.25        8.90      8.01 o
  -8  -2   6        0.07       -0.94      4.17 o
  -7  -2   6      182.45      184.69     11.47 o
  -6  -2   6       29.64       31.74      4.77 o
  -5  -2   6      110.22      106.94     12.65 o
  -4  -2   6      106.92      100.56      8.57 o
  -3  -2   6       84.47       81.64      6.06 o
  -2  -2   6      955.66     1059.53     16.75 o
  -1  -2   6        6.64        4.92      2.06 o
   0  -2   6        0.55       -0.91      2.59 o
   1  -2   6        1.92        0.30      3.12 o
   2  -2   6     1908.58     1814.27     24.84 o
   3  -2   6      173.57      156.66      8.19 o
   4  -2   6      687.55      783.53     30.29 o
   5  -2   6       67.38       78.61      6.92 o
   6  -2   6        3.11        0.32      1.92 o
   7  -2   6      144.84      142.60     10.81 o
   8  -2   6      164.91      160.93     10.66 o
   9  -2   6       82.18       81.95      9.27 o
  10  -2   6        2.94        1.54      2.78 o
  11  -2   6        1.07        9.12     10.53 o
 -11  -1   6       21.30       22.48     10.93 o
 -10  -1   6        0.24       -3.12      4.91 o
  -9  -1   6       37.79       43.62      9.32 o
  -8  -1   6       13.03        8.29      3.72 o
  -7  -1   6        0.54        0.63      1.64 o
  -6  -1   6      405.16      371.12     10.90 o
  -5  -1   6        1.31        2.28      1.20 o
  -4  -1   6       20.46       16.67      2.68 o
  -3  -1   6        2.63        1.33      0.68 o
  -2  -1   6        1.57        2.20      0.84 o
  -1  -1   6      350.34      376.48     11.17 o
   0  -1   6        0.63        1.81      1.39 o
   1  -1   6      546.23      531.73     12.54 o
   2  -1   6     6895.12     6757.38     56.78 o
   3  -1   6      204.52      176.06      7.23 o
   4  -1   6      940.41      945.28     27.32 o
   5  -1   6       48.22       41.48      5.12 o
   6  -1   6       33.89       38.62      6.70 o
   7  -1   6      416.99      452.10     19.90 o
   8  -1   6       73.64       68.99      7.75 o
   9  -1   6        5.71        7.20      4.11 o
  10  -1   6       34.24       29.91      7.40 o
  11  -1   6        0.35       -4.54      4.54 o
  12  -1   6        0.04       -6.31      7.90 o
 -11   0   6        0.18       -1.39      4.61 o
 -10   0   6        4.10        3.09      2.72 o
  -9   0   6        0.09       -3.63      3.65 o
  -8   0   6       92.64      108.72     13.40 o
  -7   0   6        8.49        5.56      2.05 o
  -6   0   6       71.99       96.06      6.75 o
  -5   0   6        5.35        6.22      2.36 o
  -4   0   6     2773.26     2843.00     47.82 o
  -3   0   6       12.16       11.81      1.57 o
  -2   0   6       40.98       44.04      3.02 o
  -1   0   6        0.16        1.34      0.76 o
   0   0   6      541.76      624.21     18.82 o
   1   0   6        1.80        3.15      3.27 o
   2   0   6      773.68      775.36     18.15 o
   3   0   6        0.37        6.77      3.03 o
   4   0   6      558.78      632.73     21.97 o
   5   0   6        2.67        1.71      1.66 o
   6   0   6      207.07      207.42     13.64 o
   7   0   6        3.75        1.15      4.48 o
   8   0   6       75.52       82.01     10.65 o
   9   0   6        3.43        5.81      4.05 o
  10   0   6       67.10       73.57     11.22 o
  11   0   6        0.42        0.31      2.50 o
  12   0   6        6.30        2.85      3.69 o
 -11   1   6        7.97       10.04      7.33 o
 -10   1   6        0.04        1.24      3.49 o
  -9   1   6       64.67       66.63     11.07 o
  -8   1   6       83.67       79.49     12.30 o
  -7   1   6       68.65       51.93      8.91 o
  -6   1   6      194.84      207.42     15.94 o
  -5   1   6        1.01        1.45      0.59 o
  -4   1   6      159.33      133.16      5.95 o
  -3   1   6       13.62       15.17      1.79 o
  -2   1   6       61.45       58.36      3.23 o
  -1   1   6      140.34      122.77      4.83 o
   0   1   6      436.77      441.33     18.94 o
   1   1   6      104.22      117.14     12.30 o
   2   1   6     4262.89     4079.33     54.04 o
   3   1   6      107.06      117.45      7.34 o
   4   1   6      804.30      853.37     35.88 o
   5   1   6        0.34        6.16      2.54 o
   6   1   6       25.07       38.52      6.73 o
   7   1   6        2.91        5.13      3.77 o
   8   1   6        4.94        6.64      3.92 o
   9   1   6       18.16       19.49      5.67 o
  10   1   6       49.76       53.71      9.43 o
  11   1   6        1.64        2.54      2.51 o
  12   1   6        1.12        9.02      8.36 o
 -11   2   6        0.14       -2.06      7.04 o
 -10   2   6        1.89        1.39      6.46 o
  -9   2   6      231.82      221.90     20.68 o
  -8   2   6        3.40        0.34      4.59 o
  -7   2   6      124.51      134.37     11.15 o
  -6   2   6      537.64      529.72     20.77 o
  -5   2   6      115.57      102.19      8.96 o
  -4   2   6       20.33       21.79      2.30 o
  -3   2   6      504.71      501.81      9.08 o
  -2   2   6       68.11       80.36      3.57 o
  -1   2   6       56.44       52.97      4.15 o
   0   2   6      422.95      397.17     11.33 o
   1   2   6        8.41        1.93      2.05 o
   2   2   6        9.90       10.49      3.81 o
   3   2   6       16.65       34.35      7.40 o
   4   2   6      404.56      404.04     27.12 o
   5   2   6       15.87       11.88      5.13 o
   6   2   6      329.65      379.11     23.49 o
   7   2   6        7.24        7.22      3.54 o
   8   2   6       16.22       24.96      6.44 o
   9   2   6       45.39       48.99      9.16 o
  10   2   6        0.68        5.60      3.12 o
  11   2   6       23.22       19.24      4.80 o
  12   2   6        7.07       22.35     12.03 o
 -11   3   6        1.39       -0.52      3.73 o
 -10   3   6        0.18       -6.07      6.82 o
  -9   3   6        0.85       -1.02      3.81 o
  -8   3   6        8.54       14.63      4.60 o
  -7   3   6      119.76      120.87     10.83 o
  -6   3   6      171.66      157.77     11.59 o
  -5   3   6        4.72        8.69      2.41 o
  -4   3   6      230.87      239.70      7.82 o
  -3   3   6      411.11      378.98      9.08 o
  -2   3   6      553.98      593.48     12.34 o
  -1   3   6     1134.13     1144.80     28.39 o
   0   3   6     1175.58     1144.42     19.55 o
   1   3   6       99.08      105.36      5.64 o
   2   3   6      796.16      800.64     34.31 o
   3   3   6      410.40      412.21     26.41 o
   4   3   6     1404.57     1466.33     53.45 o
   5   3   6      492.20      562.73     35.22 o
   6   3   6       60.65       60.38      8.96 o
   7   3   6      117.57      122.09     13.11 o
   8   3   6        5.13        5.34      3.89 o
   9   3   6       37.27       36.04      5.96 o
  10   3   6       28.10       28.05      5.77 o
  11   3   6       11.13        8.25      4.56 o
 -11   4   6        0.11       21.84     12.57 o
 -10   4   6       15.85       11.41      5.82 o
  -9   4   6        0.15       -2.65      7.42 o
  -8   4   6      117.98      108.64     14.04 o
  -7   4   6       22.07       18.56      5.53 o
  -6   4   6       22.77       21.43      3.09 o
  -5   4   6      183.86      200.61      7.97 o
  -4   4   6       55.19       52.50      3.61 o
  -3   4   6     1790.32     1731.95     32.45 o
  -2   4   6       10.21        9.47      1.60 o
  -1   4   6       95.58       85.74      4.40 o
   0   4   6     2747.30     2879.50     31.99 o
   1   4   6      145.23      146.08     14.70 o
   2   4   6        3.00        2.82      1.74 o
   3   4   6     1072.28     1001.30     43.15 o
   4   4   6      240.31      215.57     18.89 o
   5   4   6      510.56      493.14     30.62 o
   6   4   6       36.19       39.49      5.14 o
   7   4   6        1.06        0.80      1.56 o
   8   4   6        3.24        5.66      2.53 o
   9   4   6       36.94       36.23      6.96 o
  10   4   6        5.39        8.57      5.04 o
  11   4   6        2.72        3.41      4.24 o
 -11   5   6        8.51       14.74      6.25 o
 -10   5   6        0.71        3.52      3.71 o
  -9   5   6        0.03       -4.54      4.54 o
  -8   5   6       17.16        9.89      9.24 o
  -7   5   6       17.61       14.66      4.67 o
  -6   5   6        3.29        1.09      1.71 o
  -5   5   6       71.59       81.07      6.32 o
  -4   5   6        0.95        1.67      1.26 o
  -3   5   6      362.44      372.68      8.89 o
  -2   5   6      541.83      562.83     11.53 o
  -1   5   6      350.16      356.65      8.83 o
   0   5   6      903.13      918.41     22.73 o
   1   5   6     1195.88     1182.99     44.08 o
   2   5   6       17.00       13.14      2.65 o
   3   5   6       13.13        9.68      2.85 o
   4   5   6        0.24       -2.12      3.02 o
   5   5   6      466.93      513.30     36.18 o
   6   5   6        1.91        3.43      4.60 o
   7   5   6       47.87       49.10      6.08 o
   8   5   6       12.35       11.58      7.18 o
   9   5   6       38.50       42.93      9.55 o
  10   5   6        3.34        5.00      3.15 o
  11   5   6       16.67       20.21      8.53 o
 -10   6   6       19.50       29.61      9.14 o
  -9   6   6        1.25        4.55      4.61 o
  -8   6   6       30.07       22.10      6.78 o
  -7   6   6        1.88       -0.03      8.02 o
  -6   6   6      424.18      435.32     17.80 o
  -5   6   6        0.26        5.21      3.27 o
  -4   6   6      397.95      352.10     16.83 o
  -3   6   6      337.56      313.39      9.92 o
  -2   6   6      267.10      323.30     16.37 o
  -1   6   6      129.74      159.78     16.09 o
   0   6   6       10.14       18.14      3.38 o
   1   6   6      301.67      297.69     11.59 o
   2   6   6      175.12      192.64      8.90 o
   3   6   6      261.11      221.84     11.87 o
   4   6   6      187.41      201.44     13.14 o
   5   6   6       96.09      103.20     17.16 o
   6   6   6        9.99       17.87      7.94 o
   7   6   6       70.48       90.42     17.79 o
   8   6   6       16.35       30.89     10.93 o
   9   6   6        7.14        0.93      4.16 o
  10   6   6        0.00       -1.16      4.25 o
  11   6   6        0.12        0.78      4.83 o
 -10   7   6        8.04        2.73      5.92 o
  -9   7   6        0.84       -3.86      4.34 o
  -8   7   6       15.68       16.33     10.45 o
  -7   7   6       11.72       19.10      9.08 o
  -6   7   6       75.55       85.16      8.65 o
  -5   7   6       81.22       88.84     10.32 o
  -4   7   6      705.24      645.40     23.69 o
  -3   7   6      527.37      513.03     19.02 o
  -2   7   6       27.43       37.82      6.41 o
  -1   7   6       82.05       98.20     13.92 o
   0   7   6        0.92        2.75      3.89 o
   1   7   6       29.18       26.19      3.96 o
   2   7   6      274.39      270.38     25.91 o
   3   7   6       12.54       12.90      2.78 o
   4   7   6        4.29        2.47      4.44 o
   5   7   6        4.96       -1.51      4.12 o
   6   7   6       64.94       49.59     13.36 o
   7   7   6        7.74        7.52      5.66 o
   8   7   6        1.48       37.19     12.02 o
   9   7   6        0.06        9.25      9.13 o
  10   7   6        0.22        4.49      6.30 o
  -9   8   6        1.13        0.52      6.83 o
  -8   8   6       53.91       56.12     15.38 o
  -7   8   6        0.93        4.29      8.16 o
  -6   8   6       13.94       16.29      3.95 o
  -5   8   6      330.23      335.76     24.63 o
  -4   8   6        5.82        8.52      4.85 o
  -3   8   6       23.15       17.62      4.60 o
  -2   8   6       57.29       67.27      8.69 o
  -1   8   6        9.14        9.04      4.94 o
   0   8   6        3.88        3.49      4.82 o
   1   8   6      142.46      139.45     19.29 o
   2   8   6      122.53      105.50     16.13 o
   3   8   6      243.34      255.38     27.43 o
   4   8   6        4.67        3.23      4.74 o
   5   8   6       19.37        9.96      6.24 o
   6   8   6       25.44       16.93      9.57 o
   7   8   6       53.67       55.40     15.59 o
   8   8   6       11.88        7.86      5.70 o
   9   8   6        3.32        3.92      5.95 o
  -8   9   6       90.95      124.62     23.88 o
  -7   9   6       58.82       63.73     16.61 o
  -6   9   6        4.40        1.87      3.52 o
  -5   9   6        2.32       12.84      4.31 o
  -4   9   6      262.20      281.45     19.56 o
  -3   9   6        3.85        1.35      3.19 o
  -2   9   6      140.21      138.00     15.91 o
  -1   9   6       58.37       78.86     23.95 o
   0   9   6      106.85      112.14     17.94 o
   1   9   6       22.02       20.46      8.28 o
   2   9   6      182.43      178.81     23.51 o
   3   9   6       60.42       52.25     13.20 o
   4   9   6      184.79      215.53     27.84 o
   5   9   6        0.96       -2.53      5.64 o
   6   9   6      115.08      157.46     25.60 o
   7   9   6       11.38       25.03     12.36 o
   8   9   6        7.37       22.30     10.75 o
   9   9   6        0.00       12.20      9.22 o
  -8  10   6       18.23       43.07     15.54 o
  -7  10   6        1.11       12.86      8.69 o
  -6  10   6        1.58        6.14      3.31 o
  -5  10   6        2.68        3.17      3.19 o
  -4  10   6        5.34       -4.51      4.51 o
  -3  10   6      300.49      333.72     29.76 o
  -2  10   6       19.24       21.12      5.84 o
  -1  10   6        6.00        9.29      5.33 o
   0  10   6       11.89       19.48      9.20 o
   1  10   6       38.83       47.32     13.24 o
   2  10   6        0.72        5.70      7.61 o
   3  10   6        0.93       -2.71      4.01 o
   4  10   6        8.76       18.41      9.41 o
   5  10   6        0.71        2.10      4.17 o
   6  10   6       34.62       23.89     11.04 o
   7  10   6        2.44        2.66      3.76 o
   8  10   6        8.37        7.97      7.14 o
  -6  11   6        0.74       -7.16      7.16 o
  -5  11   6        2.12        1.03      7.16 o
  -4  11   6        0.00       -1.60      6.03 o
  -3  11   6       19.71       15.95      6.57 o
  -2  11   6        4.19        2.96      4.21 o
  -1  11   6      110.59      125.71     14.04 o
   0  11   6       38.38       44.59     12.66 o
   1  11   6        8.56       13.65     10.23 o
   2  11   6        2.09       -0.68      4.96 o
   3  11   6       69.87       64.12     16.14 o
   4  11   6        6.08        9.99      8.95 o
   5  11   6        0.72        0.53      8.90 o
   6  11   6       14.39       30.62     13.18 o
   7  11   6        9.69        7.85      7.56 o
  -5  12   6        2.24        4.36      5.99 o
  -4  12   6        9.29       11.00      8.27 o
  -3  12   6        0.34       -3.94      5.89 o
  -2  12   6        3.41        0.75      5.24 o
  -1  12   6       68.18       82.09     17.26 o
   0  12   6        6.60       23.31     12.96 o
   1  12   6       21.44       33.72     11.76 o
   2  12   6      126.09      160.68     26.70 o
   3  12   6        1.09       -8.07      8.07 o
   4  12   6        1.61        2.81      6.17 o
   5  12   6        0.01        2.81      6.11 o
  -3  13   6        0.14       -1.10      4.61 o
  -2  13   6        0.63       -2.93      5.38 o
  -1  13   6       26.65       21.02      9.70 o
   0  13   6        1.16       26.48     12.89 o
   1  13   6       16.62       16.73     10.29 o
   2  13   6        0.46       -0.37      7.04 o
   3  13   6        0.34       11.02      8.77 o
  -3 -11   7        0.52        1.20      3.83 o
  -2 -11   7        0.09        6.28      5.41 o
  -1 -11   7        0.27        4.76      5.89 o
   0 -11   7        7.40       18.17     10.38 o
   1 -11   7       11.41       -0.89      5.44 o
   2 -11   7        1.09      -11.06     11.06 o
   3 -11   7        2.38       -2.78      6.09 o
   4 -11   7        0.19        6.50      8.00 o
  -5 -10   7       10.82       15.03      5.93 o
  -4 -10   7        0.26       -4.70      5.13 o
  -3 -10   7        7.83       25.33      7.39 o
  -2 -10   7       29.42       39.40     13.24 o
  -1 -10   7        1.86        3.84      5.85 o
   0 -10   7        1.76        2.77      4.21 o
   1 -10   7       23.21        8.21      6.94 o
   2 -10   7        9.10       10.64      8.65 o
   3 -10   7       15.57       11.69      7.47 o
   4 -10   7        0.02        0.46      5.13 o
   5 -10   7        4.17       -0.15      5.30 o
   6 -10   7        6.86        3.35      3.52 o
  -7  -9   7        0.02       -3.71      3.71 o
  -6  -9   7        0.24        0.33      3.27 o
  -5  -9   7        3.78       -3.85      3.85 o
  -4  -9   7        1.62       -1.33      3.61 o
  -3  -9   7        0.00        3.84      3.96 o
  -2  -9   7        0.33       -2.34      5.81 o
  -1  -9   7       42.91       49.61     15.52 o
   0  -9   7        1.25       -3.74      6.36 o
   1  -9   7       46.68       47.52     14.51 o
   2  -9   7       57.01       52.37     16.04 o
   3  -9   7        2.81        2.86      5.63 o
   4  -9   7        7.14        5.45      6.49 o
   5  -9   7        0.54       12.22      9.63 o
   6  -9   7        8.87       18.52      7.01 o
   7  -9   7        2.63        2.63      3.65 o
  -8  -8   7        8.15        5.93      5.24 o
  -7  -8   7       14.25       11.79      4.64 o
  -6  -8   7       57.01       52.25      9.98 o
  -5  -8   7        0.00       -2.23      4.21 o
  -4  -8   7       26.18       31.44      7.32 o
  -3  -8   7       97.86       99.56     12.88 o
  -2  -8   7        2.84        3.78      3.58 o
  -1  -8   7        0.00        1.92      5.96 o
   0  -8   7       35.60       35.07     11.48 o
   1  -8   7        0.00       -0.76      6.93 o
   2  -8   7      208.75      193.81     28.32 o
   3  -8   7       86.10       93.43     21.32 o
   4  -8   7       17.14       32.49     11.20 o
   5  -8   7        5.78        4.56      3.49 o
   6  -8   7      147.72      152.41     17.39 o
   7  -8   7        5.05        3.29      5.14 o
   8  -8   7        6.45        7.18      4.79 o
  -8  -7   7        1.85        5.01      4.66 o
  -7  -7   7        2.01        0.22      2.23 o
  -6  -7   7       31.47       29.65      5.61 o
  -5  -7   7        0.83       -0.57      2.14 o
  -4  -7   7       56.56       58.03      7.10 o
  -3  -7   7      175.03      179.29     11.21 o
  -2  -7   7        5.33        2.91      2.27 o
  -1  -7   7        0.36       -0.05      3.72 o
   0  -7   7       20.36       18.72      8.08 o
   1  -7   7       10.74       14.95      6.85 o
   2  -7   7       56.66       46.21     12.44 o
   3  -7   7       64.59       43.76     13.55 o
   4  -7   7      372.48      424.72     39.70 o
   5  -7   7       86.81      101.94     12.97 o
   6  -7   7       11.68       12.04      6.97 o
   7  -7   7        0.44       -2.11      4.15 o
   8  -7   7        1.90        1.40      4.04 o
   9  -7   7        5.79       11.79      4.88 o
  -9  -6   7        1.72        2.96      4.64 o
  -8  -6   7       24.04       33.00     11.84 o
  -7  -6   7       15.70       15.50      4.18 o
  -6  -6   7      267.51      266.70     16.24 o
  -5  -6   7      105.04       95.93      9.26 o
  -4  -6   7      123.25      111.15      9.56 o
  -3  -6   7      198.15      180.29     11.17 o
  -2  -6   7      200.13      196.14     17.58 o
  -1  -6   7       82.61       76.50      6.37 o
   0  -6   7       53.25       50.00     12.97 o
   1  -6   7        0.12        4.03      5.39 o
   2  -6   7      361.51      335.88     32.55 o
   3  -6   7       37.58       35.57      3.84 o
   4  -6   7      104.63      113.29     20.10 o
   5  -6   7      263.54      274.00     20.06 o
   6  -6   7       39.46       45.12      9.03 o
   7  -6   7        7.91        4.53      3.31 o
   8  -6   7       17.72       16.00      6.10 o
   9  -6   7       10.10       11.42      4.81 o
  10  -6   7        1.85       17.68      6.61 o
 -10  -5   7        6.93        4.42      3.75 o
  -9  -5   7        8.01        2.84      3.08 o
  -8  -5   7        0.07       -0.39      2.80 o
  -7  -5   7      118.95      108.67     10.32 o
  -6  -5   7       18.45       25.36      6.49 o
  -5  -5   7      275.06      284.08     18.99 o
  -4  -5   7      739.73      732.27     29.93 o
  -3  -5   7      413.34      387.78     14.36 o
  -2  -5   7      298.13      343.05     29.31 o
  -1  -5   7       17.29       18.51      7.44 o
   0  -5   7       83.46       94.20     16.33 o
   1  -5   7        6.82        5.53      3.62 o
   2  -5   7      117.99      105.79      5.23 o
   3  -5   7      366.87      323.15     30.54 o
   4  -5   7        1.47        3.77      2.41 o
   5  -5   7      743.51      738.28     40.13 o
   6  -5   7      216.62      241.77     22.28 o
   7  -5   7       42.16       52.78      6.95 o
   8  -5   7       35.07       43.10      7.03 o
   9  -5   7       10.78        7.68      3.35 o
  10  -5   7        5.00        8.61      3.42 o
 -10  -4   7        4.79        6.34      4.95 o
  -9  -4   7        0.04        2.73      4.49 o
  -8  -4   7        0.71        2.44      4.87 o
  -7  -4   7      232.25      247.31     17.44 o
  -6  -4   7      522.60      518.54     24.72 o
  -5  -4   7       14.16       18.09      5.28 o
  -4  -4   7      225.59      217.39     15.43 o
  -3  -4   7      435.09      405.69     14.67 o
  -2  -4   7       37.25       24.15      7.38 o
  -1  -4   7       50.31       53.87     10.92 o
   0  -4   7      260.96      324.49     27.16 o
   1  -4   7      132.19      166.22      6.31 o
   2  -4   7      135.86      132.42      8.60 o
   3  -4   7        1.14        0.65      1.26 o
   4  -4   7      173.41      192.14     14.46 o
   5  -4   7       67.03       59.82      8.70 o
   6  -4   7        1.11        1.77      2.27 o
   7  -4   7      325.82      311.99     16.52 o
   8  -4   7       24.61       18.86      4.61 o
   9  -4   7        7.87       10.58      3.62 o
  10  -4   7       31.43       30.17      5.57 o
  11  -4   7        0.09        5.78      7.39 o
 -10  -3   7       17.72       31.17     10.86 o
  -9  -3   7        0.50        4.72      6.08 o
  -8  -3   7      114.68      117.44     21.31 o
  -7  -3   7      285.08      281.13     16.95 o
  -6  -3   7        0.54        0.08      1.72 o
  -5  -3   7      209.42      223.37     14.74 o
  -4  -3   7      203.39      223.22     14.56 o
  -3  -3   7      494.18      459.25     15.32 o
  -2  -3   7      809.48      721.53     36.03 o
  -1  -3   7      205.96      189.38      9.75 o
   0  -3   7      174.44      196.62      8.74 o
   1  -3   7     1708.75     1686.98     58.71 o
   2  -3   7       47.85       50.87      5.68 o
   3  -3   7      339.29      321.55     12.23 o
   4  -3   7      449.07      409.14     40.97 o
   5  -3   7       23.64       27.47      5.65 o
   6  -3   7       27.29       33.72      5.12 o
   7  -3   7        0.33        0.54      2.04 o
   8  -3   7      243.13      270.39     16.22 o
   9  -3   7        9.47       13.63      4.09 o
  10  -3   7        0.14       -2.03      2.03 o
  11  -3   7        4.71        2.75      3.36 o
 -11  -2   7        5.69       11.00      7.77 o
 -10  -2   7        1.08       -9.06      9.06 o
  -9  -2   7       41.29       50.03     14.93 o
  -8  -2   7       55.58       50.45     14.01 o
  -7  -2   7        0.79        1.92      4.20 o
  -6  -2   7        9.17       17.38      3.84 o
  -5  -2   7        8.73        7.32      3.64 o
  -4  -2   7      141.76      139.59     10.65 o
  -3  -2   7       16.45       24.28      6.02 o
  -2  -2   7     1775.46     1833.83     33.63 o
  -1  -2   7      112.56      132.14      8.32 o
   0  -2   7        1.27        3.16      3.92 o
   1  -2   7        0.48       11.47      5.02 o
   2  -2   7      258.75      325.84     13.70 o
   3  -2   7      505.29      523.85     15.42 o
   4  -2   7        8.93        0.47      2.74 o
   5  -2   7       42.09       34.04      6.15 o
   6  -2   7        3.77        2.00      1.90 o
   7  -2   7        8.19        4.03      2.54 o
   8  -2   7        2.17        4.83      3.02 o
   9  -2   7       98.54       87.95     13.35 o
  10  -2   7        0.14        0.89      2.68 o
  11  -2   7        3.95        6.71      3.17 o
 -11  -1   7        0.02        4.21      6.93 o
 -10  -1   7        0.08        4.16      5.57 o
  -9  -1   7        1.98       -1.38      5.08 o
  -8  -1   7       17.57        8.49      8.43 o
  -7  -1   7       31.81       25.10      9.63 o
  -6  -1   7       13.10       17.87      2.58 o
  -5  -1   7        0.65        1.20      1.28 o
  -4  -1   7      375.60      384.31     12.95 o
  -3  -1   7      203.73      203.46      7.11 o
  -2  -1   7     1333.59     1437.74     19.17 o
  -1  -1   7     1130.04     1096.48     20.51 o
   0  -1   7      293.89      304.92     21.54 o
   1  -1   7        7.09       11.82      2.96 o
   2  -1   7       59.59       53.36      5.36 o
   3  -1   7      297.17      306.80     14.46 o
   4  -1   7      881.30      878.09     27.21 o
   5  -1   7      253.87      264.83     22.91 o
   6  -1   7      131.92      154.13     13.28 o
   7  -1   7      522.64      493.32     20.95 o
   8  -1   7       33.97       32.48      5.92 o
   9  -1   7       21.57       16.89      5.03 o
  10  -1   7       31.48       21.44      6.62 o
  11  -1   7        4.60        4.62      2.99 o
 -11   0   7        0.20        5.41      4.75 o
 -10   0   7       58.98       82.52     16.33 o
  -9   0   7        0.00       -1.30      2.83 o
  -8   0   7        6.41       16.90      6.52 o
  -7   0   7        1.54        0.31      2.52 o
  -6   0   7        8.94       12.82      3.54 o
  -5   0   7        1.60        2.24      2.40 o
  -4   0   7      573.99      609.11     10.97 o
  -3   0   7        6.43        5.98      1.19 o
  -2   0   7        0.01       -0.16      0.68 o
  -1   0   7        1.37        0.11      1.28 o
   0   0   7      655.47      648.35     20.72 o
   1   0   7        6.85        4.56      3.39 o
   2   0   7     6166.05     6431.67     52.16 o
   3   0   7        6.25       10.07      2.78 o
   4   0   7      337.33      348.88     16.61 o
   5   0   7        0.19       -0.10      2.02 o
   6   0   7        1.52        2.90      1.95 o
   7   0   7        0.04       -0.20      2.73 o
   8   0   7       25.52       18.54      5.41 o
   9   0   7        1.33        0.50     11.15 o
  10   0   7       33.01       45.26      8.84 o
  11   0   7        0.04       -1.73      3.15 o
 -11   1   7       12.37       25.95     12.32 o
 -10   1   7        1.43       -1.80      8.92 o
  -9   1   7       20.28       13.78      5.14 o
  -8   1   7        2.34        4.36      3.21 o
  -7   1   7       25.55       24.60      7.43 o
  -6   1   7       29.17       26.77      2.59 o
  -5   1   7        9.68        9.55      3.10 o
  -4   1   7       13.63       12.49      1.51 o
  -3   1   7      119.26      143.62      6.29 o
  -2   1   7      460.27      472.04      9.70 o
  -1   1   7      513.47      486.96     10.90 o
   0   1   7       11.17       18.61      3.69 o
   1   1   7      174.59      172.24     15.96 o
   2   1   7     3280.67     3257.61     73.24 o
   3   1   7      357.05      414.19     14.06 o
   4   1   7        7.04        3.85      2.92 o
   5   1   7      199.35      201.16     21.26 o
   6   1   7      181.51      200.55     21.64 o
   7   1   7      942.60      947.59     35.04 o
   8   1   7       85.84       96.28     12.31 o
   9   1   7        3.22        3.35      2.27 o
  10   1   7        0.91       -2.19      4.98 o
  11   1   7        4.51        5.33      3.67 o
  12   1   7        0.34       -1.56      4.15 o
 -11   2   7        8.10        7.35      3.27 o
 -10   2   7        0.84        4.98      4.13 o
  -9   2   7        1.82        3.57      3.02 o
  -8   2   7        0.09        9.53      5.12 o
  -7   2   7      104.70      105.50     10.21 o
  -6   2   7       19.04       21.23      4.26 o
  -5   2   7      135.19      119.29      8.06 o
  -4   2   7       16.08       13.81      1.52 o
  -3   2   7       33.90       35.97      2.49 o
  -2   2   7      595.89      656.75     11.59 o
  -1   2   7       23.51       25.78      4.03 o
   0   2   7       85.26       70.86      5.21 o
   1   2   7       30.29       16.26      4.68 o
   2   2   7     1667.26     1764.28     52.01 o
   3   2   7       74.05       57.72      9.98 o
   4   2   7      698.51      718.54     37.78 o
   5   2   7       43.37       55.26     11.22 o
   6   2   7        2.25        3.86      2.88 o
   7   2   7      149.33      156.06     15.08 o
   8   2   7      258.38      268.90     20.16 o
   9   2   7      130.01      153.49     16.12 o
  10   2   7        3.25        0.69      4.17 o
  11   2   7        1.06       -0.16      2.81 o
 -11   3   7       46.77       61.18     17.03 o
 -10   3   7       20.03        8.95      6.95 o
  -9   3   7        9.20       13.95      4.48 o
  -8   3   7      228.11      241.92     16.29 o
  -7   3   7      123.81      122.27     11.04 o
  -6   3   7      116.14      126.02      9.12 o
  -5   3   7        2.63        1.88      0.60 o
  -4   3   7        1.90        1.49      0.85 o
  -3   3   7        6.46        6.19      1.26 o
  -2   3   7      461.05      435.91     10.07 o
  -1   3   7     6663.28     7150.35     52.49 o
   0   3   7     1357.25     1394.94     27.35 o
   1   3   7      323.35      330.06     15.37 o
   2   3   7        6.93       -1.12      2.06 o
   3   3   7       13.48        8.31      5.05 o
   4   3   7      129.86      135.45     17.15 o
   5   3   7        3.54       -1.50      4.28 o
   6   3   7       11.68       10.78      5.99 o
   7   3   7      188.70      231.64     25.60 o
   8   3   7      287.96      323.74     22.89 o
   9   3   7       35.25       40.19      8.40 o
  10   3   7        0.00       -6.99     10.38 o
  11   3   7        0.00       -1.49      4.27 o
 -11   4   7        2.75        8.30      7.68 o
 -10   4   7        0.73        2.31      6.35 o
  -9   4   7       14.31       22.74      6.67 o
  -8   4   7        2.98       10.38      5.72 o
  -7   4   7        7.68        8.02      3.54 o
  -6   4   7        0.19        2.03      2.39 o
  -5   4   7       34.53       34.06      3.35 o
  -4   4   7       76.80       70.82      4.22 o
  -3   4   7      703.42      693.14     16.38 o
  -2   4   7     1597.67     1626.61     19.88 o
  -1   4   7      341.31      356.50      9.67 o
   0   4   7      682.88      748.01     31.72 o
   1   4   7        0.16       -4.28      4.28 o
   2   4   7      494.16      451.09     13.44 o
   3   4   7     1411.95     1312.60     51.20 o
   4   4   7      660.59      643.85     37.83 o
   5   4   7        1.00        2.66      3.06 o
   6   4   7       49.89       37.07     10.48 o
   7   4   7      470.78      515.93     26.02 o
   8   4   7       20.18       17.96      6.02 o
   9   4   7       57.80       57.31     10.38 o
  10   4   7       74.25       64.49     11.75 o
  11   4   7        0.30        4.29      4.82 o
 -10   5   7       24.18       31.57      8.91 o
  -9   5   7        3.75        4.66      5.03 o
  -8   5   7       30.84       21.53      6.56 o
  -7   5   7       74.35       82.68     11.91 o
  -6   5   7       43.81       45.21      4.64 o
  -5   5   7      780.39      787.21     17.35 o
  -4   5   7       55.81       56.05      4.06 o
  -3   5   7       94.69       88.90      4.87 o
  -2   5   7      147.86      138.37      5.96 o
  -1   5   7       99.91       82.55      5.07 o
   0   5   7        4.29        8.20      1.84 o
   1   5   7     1007.77     1039.77     42.53 o
   2   5   7        1.41        2.40      3.81 o
   3   5   7      124.40      107.69     15.53 o
   4   5   7       11.97        5.06      2.97 o
   5   5   7      309.14      306.42     28.93 o
   6   5   7       72.60       76.63      5.77 o
   7   5   7        2.47        1.59      2.87 o
   8   5   7        5.96        2.38      4.35 o
   9   5   7       12.19       12.90      7.76 o
  10   5   7        0.40       -2.99      5.67 o
  11   5   7        1.71        1.77      2.90 o
 -10   6   7        0.28       -2.16      8.61 o
  -9   6   7       10.60       14.82      5.82 o
  -8   6   7        1.25        7.88      5.72 o
  -7   6   7       28.72       25.13      6.11 o
  -6   6   7       59.75       61.38      6.18 o
  -5   6   7      228.66      242.84     11.97 o
  -4   6   7      383.02      378.16     14.76 o
  -3   6   7      134.06      137.69      7.39 o
  -2   6   7      324.33      323.00     13.77 o
  -1   6   7        1.91        3.57      1.43 o
   0   6   7        7.90        5.41      2.06 o
   1   6   7        7.19       10.66      1.49 o
   2   6   7        2.26        0.62      3.02 o
   3   6   7       54.97       62.53      6.75 o
   4   6   7      115.95       91.68     11.91 o
   5   6   7      452.03      427.85     35.65 o
   6   6   7       93.58       92.94     17.40 o
   7   6   7       11.88       13.41      6.88 o
   8   6   7        0.62        2.40      4.17 o
   9   6   7        4.46        2.58      2.76 o
  10   6   7       15.89        8.49      6.05 o
  -9   7   7        7.89        1.93      5.34 o
  -8   7   7        1.61        3.57      4.98 o
  -7   7   7        0.00       -0.96      2.95 o
  -6   7   7      208.39      202.50     11.76 o
  -5   7   7      802.68      838.55     23.20 o
  -4   7   7      329.51      356.92     18.55 o
  -3   7   7        0.15       -1.31      2.03 o
  -2   7   7        0.12        4.44      3.51 o
  -1   7   7       31.35       27.29      4.84 o
   0   7   7       62.15       48.76     12.66 o
   1   7   7       64.53       59.22      6.34 o
   2   7   7      183.45      153.24      6.85 o
   3   7   7      516.03      501.14     17.28 o
   4   7   7       15.30        8.42      3.11 o
   5   7   7       64.91       65.19     14.47 o
   6   7   7        2.47        5.83      7.57 o
   7   7   7        2.87        1.87      4.80 o
   8   7   7        3.52        5.14      6.22 o
   9   7   7        3.38        1.25      4.63 o
  10   7   7       36.06       31.92     13.48 o
  -9   8   7       46.68       64.98     12.87 o
  -8   8   7       30.20       28.31      8.04 o
  -7   8   7        0.29       -2.35      3.04 o
  -6   8   7        0.62       -0.86      2.83 o
  -5   8   7        0.37       -0.31      2.49 o
  -4   8   7       98.66      110.52     11.06 o
  -3   8   7        2.97        2.12      6.07 o
  -2   8   7        4.63       12.53      7.96 o
  -1   8   7        0.79        7.07      4.62 o
   0   8   7        6.71        7.12      2.63 o
   1   8   7       28.61       29.40      4.40 o
   2   8   7        0.90        2.42      4.15 o
   3   8   7      113.48      120.04     18.78 o
   4   8   7       60.27       58.47     13.64 o
   5   8   7      124.70      116.17     20.25 o
   6   8   7      140.95      139.45     23.07 o
   7   8   7        5.78        5.87      7.77 o
   8   8   7        2.19       -0.12      6.55 o
   9   8   7        9.53        6.16      6.92 o
  -8   9   7       10.37        5.49      7.47 o
  -7   9   7        6.14        0.48      2.80 o
  -6   9   7       53.83       59.33      7.80 o
  -5   9   7       39.57       36.76      7.49 o
  -4   9   7       51.59       50.37     11.85 o
  -3   9   7       76.02       74.78      9.84 o
  -2   9   7       61.09       58.63      8.89 o
  -1   9   7        3.54        1.91      2.74 o
   0   9   7        9.92        8.61      6.93 o
   1   9   7        2.34        3.14      3.12 o
   2   9   7       13.50       15.32      6.86 o
   3   9   7        1.47        2.67      3.98 o
   4   9   7       16.39       20.50      9.43 o
   5   9   7       65.11       78.30     16.85 o
   6   9   7      256.39      327.17     36.56 o
   7   9   7        0.02       13.28      9.49 o
   8   9   7        1.74        2.45      5.29 o
   9   9   7        6.69       10.06      7.78 o
  -7  10   7        9.99        1.84      5.12 o
  -6  10   7        0.50        1.14      2.83 o
  -5  10   7        6.56        8.52      5.70 o
  -4  10   7        5.22        5.12      6.79 o
  -3  10   7        3.17        5.41      4.03 o
  -2  10   7       10.91       11.61      4.68 o
  -1  10   7       73.68       90.95     11.87 o
   0  10   7        6.44        7.08      6.65 o
   1  10   7       88.44      100.07     18.53 o
   2  10   7      129.36      137.62     22.75 o
   3  10   7       33.33       24.01      9.73 o
   4  10   7       52.45       52.42     14.84 o
   5  10   7       39.62       31.55     12.14 o
   6  10   7       26.81       14.72      7.86 o
   7  10   7       52.41       58.67     17.58 o
   8  10   7        9.26       19.50     11.22 o
  -6  11   7        0.93       -0.83      3.43 o
  -5  11   7        0.13       -4.06      5.06 o
  -4  11   7        0.55       -0.35      3.55 o
  -3  11   7       13.30        7.52      4.48 o
  -2  11   7        5.74        3.94      9.25 o
  -1  11   7      250.90      294.13     21.29 o
   0  11   7       50.56       54.15     14.56 o
   1  11   7       48.32       41.61     12.61 o
   2  11   7       14.34       17.46      8.34 o
   3  11   7       24.91       41.92     14.32 o
   4  11   7       38.41       46.78     14.71 o
   5  11   7        1.16        3.71      6.69 o
   6  11   7       16.25       17.34      8.92 o
   7  11   7       17.97       18.49     10.53 o
  -5  12   7        2.36       -0.35      2.89 o
  -4  12   7        9.41        5.77      3.46 o
  -3  12   7        0.12        1.40      3.34 o
  -2  12   7        2.03        1.34      8.50 o
  -1  12   7       84.57      109.80     14.11 o
   0  12   7       33.69       63.40     12.02 o
   1  12   7        2.21       18.98      9.82 o
   2  12   7       31.29       25.78     11.49 o
   3  12   7        0.69       -2.69      8.41 o
   4  12   7        0.39        3.86      5.26 o
   5  12   7       11.39       11.48     10.41 o
  -2  13   7       14.00       17.44      6.76 o
  -1  13   7       10.02       12.03      5.64 o
   0  13   7       12.42       21.43     12.82 o
   1  13   7       56.92       87.62     20.38 o
   2  13   7        2.02        1.74      6.28 o
   3  13   7        1.19        1.20      3.89 o
  -2 -11   8        4.42       12.85      5.61 o
  -1 -11   8        1.42        5.61      3.75 o
   0 -11   8       20.02       18.54     11.72 o
   1 -11   8        4.47       -8.07      8.07 o
   2 -11   8        0.02        7.06     10.13 o
   3 -11   8       38.22       50.48     16.96 o
  -5 -10   8        5.72        2.04      7.81 o
  -4 -10   8       10.21       12.53      6.41 o
  -3 -10   8        1.35       12.98      9.81 o
  -2 -10   8       11.41       17.42      6.99 o
  -1 -10   8       22.57       26.53     12.02 o
   0 -10   8       13.22       10.96      8.81 o
   1 -10   8       59.08       72.43     19.20 o
   2 -10   8        3.59        8.65     11.16 o
   3 -10   8        0.29       14.15      9.49 o
   4 -10   8        1.47        6.81      5.95 o
   5 -10   8        5.80        4.92      6.59 o
  -6  -9   8       14.11        1.77      3.80 o
  -5  -9   8        0.00       -4.30      4.30 o
  -4  -9   8        0.96        5.78      3.57 o
  -3  -9   8        9.33       18.33      7.37 o
  -2  -9   8       25.12       33.32     12.79 o
  -1  -9   8       97.63       94.13     20.92 o
   0  -9   8       15.29       18.95     10.04 o
   1  -9   8       47.33       49.36     15.84 o
   2  -9   8        3.67       -3.02      5.91 o
   3  -9   8        3.60        5.50      6.39 o
   4  -9   8       34.39       30.45     12.47 o
   5  -9   8       18.32       16.27      5.95 o
   6  -9   8       15.31       18.38      9.09 o
   7  -9   8        3.70        7.16      4.96 o
  -7  -8   8       17.48       17.70      5.60 o
  -6  -8   8       25.12       19.22      6.32 o
  -5  -8   8        3.26       -7.62      7.62 o
  -4  -8   8       81.27       66.86     11.13 o
  -3  -8   8       62.11       71.93     11.98 o
  -2  -8   8      158.45      179.01     26.88 o
  -1  -8   8        0.11       -0.62      4.21 o
   0  -8   8       77.86       62.36     15.44 o
   1  -8   8       28.05       35.25     11.59 o
   2  -8   8       26.18       13.72      7.37 o
   3  -8   8        0.81        1.62      5.43 o
   4  -8   8       10.56        7.40      7.13 o
   5  -8   8        4.99        4.36      7.49 o
   6  -8   8        3.54        2.47      7.86 o
   7  -8   8        0.10        2.38      3.32 o
   8  -8   8        4.33       -1.94      2.81 o
  -8  -7   8       15.11       18.46      6.19 o
  -7  -7   8        1.59       -0.33      2.53 o
  -6  -7   8       47.86       32.25      5.42 o
  -5  -7   8        4.57        5.49      3.61 o
  -4  -7   8        0.44        1.13      2.65 o
  -3  -7   8      209.96      206.55     12.35 o
  -2  -7   8        8.20       16.39      8.53 o
  -1  -7   8       80.18       82.76     16.68 o
   0  -7   8       99.05       86.44     17.86 o
   1  -7   8        0.35       -0.42      6.44 o
   2  -7   8       77.11       68.24     15.24 o
   3  -7   8       36.87       43.92     13.94 o
   4  -7   8       26.88       47.90     14.77 o
   5  -7   8      162.21      178.39     17.59 o
   6  -7   8       64.52       52.83     10.09 o
   7  -7   8       49.24       45.36     15.77 o
   8  -7   8        0.49       -1.74      5.44 o
   9  -7   8        0.03        1.76      3.51 o
  -9  -6   8        4.63        0.40      3.67 o
  -8  -6   8       18.17       10.94      6.46 o
  -7  -6   8       10.20       12.94      3.80 o
  -6  -6   8       24.42       21.02      5.01 o
  -5  -6   8      197.62      176.92     16.60 o
  -4  -6   8      529.32      578.86     29.05 o
  -3  -6   8       19.42       27.37      7.13 o
  -2  -6   8        0.77       -3.28      4.01 o
  -1  -6   8       76.45       81.83     16.29 o
   0  -6   8       11.74        5.69      6.95 o
   1  -6   8        0.05       -1.96      5.16 o
   2  -6   8        6.29       17.76      9.50 o
   3  -6   8      100.90       86.38     17.62 o
   4  -6   8     1545.50     1616.51     46.81 o
   5  -6   8        2.72        7.03      4.66 o
   6  -6   8      124.51      110.56     13.32 o
   7  -6   8        0.46       -1.89      2.76 o
   8  -6   8       12.43       10.82      5.20 o
   9  -6   8       10.17       12.79      4.87 o
  -9  -5   8        2.66        2.64      4.09 o
  -8  -5   8        0.03       -0.80      3.05 o
  -7  -5   8       87.71      118.19     13.40 o
  -6  -5   8      248.12      249.96     18.93 o
  -5  -5   8       36.39       42.79      8.08 o
  -4  -5   8      321.43      302.27     20.09 o
  -3  -5   8      122.74      126.94      8.58 o
  -2  -5   8        7.13       10.19      5.97 o
  -1  -5   8       84.98       94.91     16.25 o
   0  -5   8       28.07       42.45     11.34 o
   1  -5   8      117.16      127.07      7.46 o
   2  -5   8       11.38       10.85      3.43 o
   3  -5   8      134.10      160.08     22.44 o
   4  -5   8        6.66        8.43      3.97 o
   5  -5   8      293.86      286.79     19.63 o
   6  -5   8       57.51       47.16      9.06 o
   7  -5   8       62.47       50.89      8.71 o
   8  -5   8        0.62       -1.49      2.57 o
   9  -5   8        1.10        6.23      5.11 o
  10  -5   8        0.13        3.26      3.54 o
 -10  -4   8        2.32        7.06      6.29 o
  -9  -4   8       14.45       12.20      8.80 o
  -8  -4   8        1.94        4.67      5.40 o
  -7  -4   8       24.48       20.84     10.17 o
  -6  -4   8      158.13      151.62     13.65 o
  -5  -4   8      519.44      535.55     33.48 o
  -4  -4   8        6.48       14.13      4.61 o
  -3  -4   8       51.96       61.84      6.25 o
  -2  -4   8       38.56       35.37      9.33 o
  -1  -4   8        0.44       -0.59      3.03 o
   0  -4   8       25.21       23.18      2.94 o
   1  -4   8       20.10       24.28      6.28 o
   2  -4   8       84.34      103.82      8.14 o
   3  -4   8      160.00      160.71      9.08 o
   4  -4   8        3.88        1.45      1.83 o
   5  -4   8       11.08       11.12      4.83 o
   6  -4   8       31.33       33.65      7.48 o
   7  -4   8       13.66       12.49      5.69 o
   8  -4   8      139.12      126.51     11.68 o
   9  -4   8        9.41       12.33      5.40 o
  10  -4   8        6.19        4.68      2.64 o
 -10  -3   8       14.12       14.65      9.13 o
  -9  -3   8        5.04        1.58      4.25 o
  -8  -3   8       48.03       42.66     12.33 o
  -7  -3   8       36.46       35.47     11.81 o
  -6  -3   8      383.22      397.67     25.03 o
  -5  -3   8       52.94       40.53      6.56 o
  -4  -3   8       97.21       82.26      9.18 o
  -3  -3   8        1.29        1.19      7.77 o
  -2  -3   8      305.86      295.34     24.26 o
  -1  -3   8      300.81      301.84     13.24 o
   0  -3   8      198.39      210.63     10.62 o
   1  -3   8      183.55      217.27     22.44 o
   2  -3   8      123.37      142.58      7.66 o
   3  -3   8      388.60      376.38     13.61 o
   4  -3   8        7.93        3.71      2.67 o
   5  -3   8      237.57      241.29     16.72 o
   6  -3   8       23.17       16.98      5.26 o
   7  -3   8       99.62       84.12     11.02 o
   8  -3   8       38.67       50.47      7.50 o
   9  -3   8      180.52      170.71     17.67 o
  10  -3   8        1.95        1.80      3.74 o
  11  -3   8        1.17       -0.04      3.15 o
 -10  -2   8       11.30        5.23      5.47 o
  -9  -2   8       17.47       24.66     10.54 o
  -8  -2   8       58.15       51.27     15.46 o
  -7  -2   8        1.19        1.36      3.81 o
  -6  -2   8       67.82       51.60      6.60 o
  -5  -2   8       28.93       26.30      4.91 o
  -4  -2   8      439.67      415.62     19.23 o
  -3  -2   8      902.67      917.15     28.36 o
  -2  -2   8      272.71      330.34     15.04 o
  -1  -2   8      468.93      523.59     17.70 o
   0  -2   8        0.45        3.23      4.12 o
   1  -2   8      970.37     1048.70     46.12 o
   2  -2   8      160.32      158.47      9.64 o
   3  -2   8       14.87       12.04      3.00 o
   4  -2   8      321.61      327.37     17.39 o
   5  -2   8       12.08        6.94      4.72 o
   6  -2   8       28.37       19.39      5.07 o
   7  -2   8      135.37      135.30     13.89 o
   8  -2   8       50.48       57.18      7.92 o
   9  -2   8       30.04       28.53      6.35 o
  10  -2   8        6.16        4.69      3.06 o
  11  -2   8        9.77       13.28      4.90 o
 -11  -1   8       15.11       11.50      9.51 o
 -10  -1   8        1.96       -7.57      7.57 o
  -9  -1   8       53.31       66.86     16.21 o
  -8  -1   8        2.64        3.17      5.59 o
  -7  -1   8        0.21        1.42      2.91 o
  -6  -1   8       52.53       52.52      5.57 o
  -5  -1   8        5.80        8.12      1.99 o
  -4  -1   8      249.18      268.05     10.76 o
  -3  -1   8      518.47      539.44     12.04 o
  -2  -1   8       44.22       47.08      4.04 o
  -1  -1   8      451.26      388.08     16.46 o
   0  -1   8      152.65      127.24     14.85 o
   1  -1   8       13.94       16.96      2.14 o
   2  -1   8     1058.03     1128.18     23.92 o
   3  -1   8      108.15      103.49      8.49 o
   4  -1   8      320.53      327.22     27.35 o
   5  -1   8       40.44       46.36     11.41 o
   6  -1   8       63.86       58.94     12.84 o
   7  -1   8       13.11       17.97      6.67 o
   8  -1   8        2.63        0.21      2.38 o
   9  -1   8        4.69       -0.35      3.29 o
  10  -1   8        4.53        3.06      3.48 o
  11  -1   8        5.57        9.10      4.22 o
 -11   0   8        0.92        2.71      5.07 o
 -10   0   8        0.45        6.99      5.69 o
  -9   0   8        0.01        1.63      4.10 o
  -8   0   8      213.46      200.28     27.17 o
  -7   0   8        7.00        4.43      5.33 o
  -6   0   8        0.76        1.33      2.48 o
  -5   0   8        0.04       -0.16      1.71 o
  -4   0   8      311.39      331.29      8.91 o
  -3   0   8        9.05        9.66      1.54 o
  -2   0   8     1002.29     1168.00     17.28 o
  -1   0   8        2.68        3.76      1.76 o
   0   0   8      173.53      170.36     16.46 o
   1   0   8        0.58        2.69      3.03 o
   2   0   8      290.13      315.47     11.49 o
   3   0   8        0.43        1.96      1.74 o
   4   0   8        0.23       -2.85      2.85 o
   5   0   8        0.02       -0.43      2.04 o
   6   0   8        4.37        3.06      3.41 o
   7   0   8        0.21       -0.18      2.85 o
   8   0   8       13.20        9.22      3.51 o
   9   0   8        0.00       -3.20      3.62 o
  10   0   8        0.01        5.77     10.07 o
  11   0   8        0.04       -1.52      7.02 o
 -11   1   8       10.14       15.34      6.73 o
 -10   1   8        3.40        4.28      6.32 o
  -9   1   8        5.46        8.67      4.80 o
  -8   1   8       58.29       72.98     11.71 o
  -7   1   8        0.00        2.81      3.63 o
  -6   1   8        6.34        5.59      1.41 o
  -5   1   8        4.28        1.85      1.73 o
  -4   1   8      463.78      478.54     13.89 o
  -3   1   8      725.01      771.41     15.58 o
  -2   1   8     1001.61     1107.64     17.06 o
  -1   1   8     1149.14     1101.36     26.97 o
   0   1   8      176.10      177.23     16.45 o
   1   1   8       40.36       60.97     10.35 o
   2   1   8      717.71      807.65     20.00 o
   3   1   8      169.82      170.92      9.64 o
   4   1   8     1061.26     1123.60     34.67 o
   5   1   8      139.11      157.84     19.32 o
   6   1   8       77.65       74.80     14.10 o
   7   1   8       61.36       69.97     14.67 o
   8   1   8        2.56        0.51      2.51 o
   9   1   8       10.01        0.34      4.62 o
  10   1   8       36.82       27.68      7.08 o
  11   1   8        6.97        8.54      4.62 o
 -11   2   8        5.51        7.00      5.57 o
 -10   2   8        0.02        2.36      4.13 o
  -9   2   8       27.90       24.85      7.01 o
  -8   2   8        2.48        6.39      5.42 o
  -7   2   8       22.71       24.44      4.82 o
  -6   2   8        2.71        2.39      1.81 o
  -5   2   8       61.98       52.10      4.00 o
  -4   2   8      155.43      158.73      5.51 o
  -3   2   8        5.40        9.04      1.47 o
  -2   2   8      903.50      901.89     14.41 o
  -1   2   8      182.91      205.11     11.22 o
   0   2   8        2.05        2.39      1.23 o
   1   2   8       35.33       46.88      8.87 o
   2   2   8      238.75      285.24     22.27 o
   3   2   8      653.01      687.33     36.01 o
   4   2   8       11.31        3.76      2.41 o
   5   2   8       35.77       26.59      9.09 o
   6   2   8        1.01        6.67      4.48 o
   7   2   8        2.23        2.13      2.93 o
   8   2   8       11.09       16.20      9.17 o
   9   2   8      110.96       91.77     15.34 o
  10   2   8        0.04        2.05      4.00 o
  11   2   8        7.97       12.24      5.89 o
 -11   3   8        0.02        3.65      7.36 o
 -10   3   8        0.07        1.92      5.66 o
  -9   3   8       12.11        7.79     11.53 o
  -8   3   8       13.55       13.61      4.31 o
  -7   3   8       63.42       75.99      8.77 o
  -6   3   8       82.71       75.06      7.09 o
  -5   3   8      148.49      159.67      6.35 o
  -4   3   8        0.16        0.96      1.17 o
  -3   3   8      763.07      777.85     12.89 o
  -2   3   8      165.06      142.40      6.14 o
  -1   3   8      582.51      626.28     27.61 o
   0   3   8      187.46      202.86     11.32 o
   1   3   8     3908.05     4058.55     48.36 o
   2   3   8      356.29      342.59     25.01 o
   3   3   8       77.08       73.91     12.33 o
   4   3   8      436.35      460.89     32.30 o
   5   3   8      131.71      124.55     17.41 o
   6   3   8      198.92      215.99     24.10 o
   7   3   8       11.57       16.69      9.18 o
   8   3   8      173.02      182.65     24.65 o
   9   3   8       20.56       29.96     10.44 o
  10   3   8       32.67       36.42     11.36 o
  11   3   8        6.74       18.60      8.99 o
 -10   4   8        6.04        5.80      2.93 o
  -9   4   8        1.74        3.21      3.18 o
  -8   4   8      277.08      275.24     18.04 o
  -7   4   8       30.02       30.65      5.71 o
  -6   4   8      204.95      196.60     11.73 o
  -5   4   8       46.76       42.71      3.92 o
  -4   4   8       26.43       22.60      2.17 o
  -3   4   8        1.16        0.71      0.92 o
  -2   4   8      766.47      811.67     16.62 o
  -1   4   8      374.39      393.48     12.20 o
   0   4   8      154.76      131.87     14.35 o
   1   4   8      605.82      602.57     20.35 o
   2   4   8      383.10      369.66     12.90 o
   3   4   8      216.08      182.44     19.90 o
   4   4   8      118.82      104.84     16.04 o
   5   4   8       76.28       76.32     13.91 o
   6   4   8        2.44        7.25      5.75 o
   7   4   8        0.10        7.42      8.59 o
   8   4   8       32.08       24.98      8.97 o
   9   4   8       69.26       60.40     14.92 o
  10   4   8        0.67       10.09      8.68 o
  11   4   8        0.62       -3.10      4.67 o
 -10   5   8        0.52        0.45      4.29 o
  -9   5   8        1.87       -4.08      4.08 o
  -8   5   8        7.26       -5.85      7.96 o
  -7   5   8       18.49       16.71      4.59 o
  -6   5   8        3.96        5.27      1.29 o
  -5   5   8      107.70      108.95      8.27 o
  -4   5   8       85.60       80.89      5.02 o
  -3   5   8      288.97      318.57     11.05 o
  -2   5   8       20.79       15.78      2.83 o
  -1   5   8      281.97      318.53     10.77 o
   0   5   8       17.33       21.56      5.84 o
   1   5   8      242.85      220.36     19.98 o
   2   5   8      357.80      367.21     27.67 o
   3   5   8       12.24       19.30      7.25 o
   4   5   8       12.95       12.41      6.24 o
   5   5   8      509.68      502.66     37.72 o
   6   5   8      263.80      271.75     10.30 o
   7   5   8       87.77      100.42     18.68 o
   8   5   8       81.27       80.33     16.99 o
   9   5   8        7.08        2.90      3.85 o
  10   5   8        1.27        9.53      6.66 o
  11   5   8        0.24        8.69      8.32 o
 -10   6   8        2.43       -0.89      8.66 o
  -9   6   8       10.52       10.08      4.90 o
  -8   6   8        1.96       -4.74      4.74 o
  -7   6   8       15.27       19.35      5.31 o
  -6   6   8     1340.05     1447.30     28.74 o
  -5   6   8        0.18       -2.71      2.71 o
  -4   6   8      365.33      376.86     12.63 o
  -3   6   8       32.24       35.17      3.38 o
  -2   6   8      321.94      345.99     10.98 o
  -1   6   8      125.53      115.19      6.63 o
   0   6   8       85.20       79.95      4.44 o
   1   6   8       43.08       50.87     10.73 o
   2   6   8       74.46       72.34     12.89 o
   3   6   8      182.34      173.54     11.84 o
   4   6   8      177.87      139.47     19.56 o
   5   6   8      378.86      391.56     34.04 o
   6   6   8       98.23       79.04     16.84 o
   7   6   8        2.71        3.76      4.49 o
   8   6   8       40.08       33.23     11.61 o
   9   6   8       12.04        7.61      4.74 o
  10   6   8        1.35       -0.04      4.69 o
  -9   7   8        0.20       -0.03      3.48 o
  -8   7   8        7.83        6.94      5.41 o
  -7   7   8       13.91       10.80      3.09 o
  -6   7   8       12.06        2.16      5.10 o
  -5   7   8        2.59        0.17      2.40 o
  -4   7   8        3.05        2.42      2.53 o
  -3   7   8      143.19      130.74      9.40 o
  -2   7   8        6.79       11.84      3.05 o
  -1   7   8       62.66       67.83      7.64 o
   0   7   8        4.66        5.41      2.48 o
   1   7   8        6.74        9.10      4.98 o
   2   7   8      112.90       92.91      9.65 o
   3   7   8      598.85      577.47     22.08 o
   4   7   8      431.42      401.51     34.89 o
   5   7   8      512.63      490.57     39.92 o
   6   7   8        5.21        6.12      6.90 o
   7   7   8       30.33       21.16      8.81 o
   8   7   8       59.12       67.55     16.41 o
   9   7   8        0.57       -2.38      4.33 o
  10   7   8        4.02        7.71      9.51 o
  -9   8   8        2.16        4.89      4.79 o
  -8   8   8       10.96       12.97      6.28 o
  -7   8   8       11.10        9.52      3.75 o
  -6   8   8        0.46       -1.83      3.08 o
  -5   8   8       15.86        6.24      4.39 o
  -4   8   8      323.98      346.47     19.75 o
  -3   8   8        3.66        4.17      2.22 o
  -2   8   8       21.74       21.11      4.06 o
  -1   8   8        3.24        0.64      1.46 o
   0   8   8       14.88       13.69      3.37 o
   1   8   8      128.85      130.17     14.84 o
   2   8   8        0.03        0.91      3.11 o
   3   8   8       31.78       41.91     11.88 o
   4   8   8       28.72       31.67     10.66 o
   5   8   8       62.83       74.44     17.67 o
   6   8   8       53.35       57.60     15.15 o
   7   8   8        1.60        4.40      6.52 o
   8   8   8        2.41       12.14      8.20 o
   9   8   8        0.25       -5.48      5.48 o
  -8   9   8       24.14       22.49      7.30 o
  -7   9   8        9.00       12.97      4.55 o
  -6   9   8       63.93       76.70      9.81 o
  -5   9   8       13.48       17.13      4.84 o
  -4   9   8        2.84       -0.07      2.01 o
  -3   9   8        3.27        2.50      2.09 o
  -2   9   8        8.94        8.85      3.92 o
  -1   9   8       15.54        7.79      4.06 o
   0   9   8       26.01       24.55      4.87 o
   1   9   8      188.91      178.58     23.15 o
   2   9   8      157.57      161.24     22.77 o
   3   9   8        9.37        5.83      3.33 o
   4   9   8      160.70      184.50     25.95 o
   5   9   8        1.23        3.83      5.22 o
   6   9   8        4.62        9.23      8.62 o
   7   9   8        5.74       10.65      7.30 o
   8   9   8        5.90       12.93      9.53 o
  -7  10   8        5.81        5.45      6.38 o
  -6  10   8        2.58        5.07      3.25 o
  -5  10   8       53.63       50.87      9.38 o
  -4  10   8       13.82        0.12      6.92 o
  -3  10   8       66.45       68.09      9.83 o
  -2  10   8       19.05       18.12      5.85 o
  -1  10   8       39.78       42.11      7.20 o
   0  10   8       13.96        8.64      6.43 o
   1  10   8       42.98       45.85     12.35 o
   2  10   8        0.84       -2.09      4.67 o
   3  10   8       27.15       33.07     11.99 o
   4  10   8        5.59       12.63      8.32 o
   5  10   8       20.45       33.72     13.60 o
   6  10   8        7.78       15.26     10.20 o
   7  10   8        2.73       14.92     10.04 o
   8  10   8        0.56        7.51      9.15 o
  -6  11   8        2.57       -1.17      4.07 o
  -5  11   8        0.59        2.71      2.62 o
  -4  11   8       12.08       10.45      3.37 o
  -3  11   8       58.40       56.65      9.46 o
  -2  11   8        4.96        5.47      2.90 o
  -1  11   8        5.09       13.33      5.97 o
   0  11   8       47.80       31.29     10.39 o
   1  11   8        5.21        3.84      5.74 o
   2  11   8        0.00        3.70      5.93 o
   3  11   8       13.53       21.45      9.23 o
   4  11   8        0.09        1.37      6.39 o
   5  11   8        0.80        2.32      4.54 o
   6  11   8       39.12       42.59     15.23 o
  -4  12   8        0.04       -3.99      3.99 o
  -3  12   8        7.52       -5.13      6.15 o
  -2  12   8        0.42       -2.09      3.21 o
  -1  12   8       11.89       29.39      7.56 o
   0  12   8        6.00       23.70     10.41 o
   1  12   8       12.81       15.63      6.56 o
   2  12   8       21.70       21.55     10.77 o
   3  12   8        0.72        0.91      5.32 o
   4  12   8        3.63       16.34      7.22 o
   5  12   8        4.77        5.29      6.99 o
  -2  13   8        4.82        4.55      3.29 o
  -1  13   8        7.71       19.40      7.14 o
   0  13   8        0.54        6.93      5.23 o
   1  13   8       10.14       15.94      9.25 o
   2  13   8       31.10       40.07     15.12 o
   0 -11   9        0.56        7.53      7.87 o
   1 -11   9       29.42       69.67     19.81 o
  -4 -10   9        2.18        0.64      2.77 o
  -3 -10   9       16.49        9.19      8.98 o
  -2 -10   9        7.65       28.60     12.64 o
  -1 -10   9       45.67       54.03     17.14 o
   0 -10   9        9.82       22.08     11.59 o
   1 -10   9        0.15        1.37      5.08 o
   2 -10   9        3.20       26.57     13.15 o
   3 -10   9       54.61       65.38     19.10 o
   4 -10   9        0.28       16.69     10.88 o
   5 -10   9        0.32       -1.01      4.44 o
  -5  -9   9        0.00       -2.33      8.89 o
  -4  -9   9        0.00        4.62      4.63 o
  -3  -9   9        3.04       10.16      5.09 o
  -2  -9   9       66.53       95.38     21.96 o
  -1  -9   9       16.01        2.33      7.18 o
   0  -9   9        5.01        7.05      7.83 o
   1  -9   9       38.08       17.59     10.88 o
   2  -9   9       15.28       16.46     10.84 o
   3  -9   9        4.35       14.75      9.52 o
   4  -9   9       10.13        9.47      7.33 o
   5  -9   9        1.17        6.32      4.92 o
   6  -9   9        0.43        7.04      8.14 o
  -7  -8   9        2.11       -9.56      9.56 o
  -6  -8   9        9.45       -5.35     13.30 o
  -5  -8   9        9.22        7.33      8.70 o
  -4  -8   9        3.89       -1.91      3.46 o
  -3  -8   9       17.60       27.15      8.15 o
  -2  -8   9        8.07       16.37      9.74 o
  -1  -8   9        0.43        1.22      3.47 o
   0  -8   9      102.83       62.57     16.74 o
   1  -8   9        5.43        2.43      4.20 o
   2  -8   9       35.50       28.71     11.43 o
   3  -8   9        0.81        1.95      3.84 o
   4  -8   9        9.98       14.10     10.24 o
   5  -8   9        8.90        3.96      9.36 o
   6  -8   9       71.45       78.74     12.83 o
   7  -8   9       10.87       22.83      7.42 o
  -7  -7   9       10.93        8.90      5.97 o
  -6  -7   9        8.64        5.78      2.25 o
  -5  -7   9       11.55        7.14      7.14 o
  -4  -7   9        0.10        1.17      3.61 o
  -3  -7   9      147.74      159.78     16.76 o
  -2  -7   9      152.92      146.94     23.87 o
  -1  -7   9       11.42       23.85     10.71 o
   0  -7   9       13.54        7.19      4.09 o
   1  -7   9        3.57        9.02      7.78 o
   2  -7   9      103.85      100.17     20.15 o
   3  -7   9        9.80       14.42     10.70 o
   4  -7   9        6.95        7.52      3.98 o
   5  -7   9       27.50       30.08      7.82 o
   6  -7   9       53.53       43.63      9.72 o
   7  -7   9       57.87       65.18     11.31 o
   8  -7   9       27.84       32.34      8.05 o
  -8  -6   9        0.07        2.47      3.51 o
  -7  -6   9        9.15       10.14      3.94 o
  -6  -6   9       22.81       25.93      6.86 o
  -5  -6   9        7.16        2.83      3.12 o
  -4  -6   9        1.04        8.41      4.61 o
  -3  -6   9       60.24       55.47     10.17 o
  -2  -6   9       47.72       18.90      9.16 o
  -1  -6   9       19.61       11.37      6.31 o
   0  -6   9       15.21       15.91      8.98 o
   1  -6   9        3.77        6.98      7.21 o
   2  -6   9      228.40      259.38     30.35 o
   3  -6   9      103.17      101.95     19.54 o
   4  -6   9       70.38       76.47     11.06 o
   5  -6   9      162.37      184.39     17.06 o
   6  -6   9       56.66       57.66     10.19 o
   7  -6   9        1.31        3.10      4.05 o
   8  -6   9        8.79       13.95      5.78 o
   9  -6   9        0.82       -0.84      2.98 o
  -9  -5   9        0.00        1.46      7.49 o
  -8  -5   9       16.65        8.83      5.91 o
  -7  -5   9      101.13      103.90     19.50 o
  -6  -5   9       41.76       38.63      7.87 o
  -5  -5   9      115.99      117.31     13.02 o
  -4  -5   9       82.95       77.93     10.49 o
  -3  -5   9        0.49        4.41      4.00 o
  -2  -5   9      153.25      141.91     20.29 o
  -1  -5   9        8.16       11.82      6.29 o
   0  -5   9       48.42       41.39     11.83 o
   1  -5   9       43.40       48.83      5.25 o
   2  -5   9      198.29      183.04     10.66 o
   3  -5   9       98.84      113.86     19.64 o
   4  -5   9      235.13      242.10     17.85 o
   5  -5   9      814.71      818.89     33.50 o
   6  -5   9       13.57       20.44      5.82 o
   7  -5   9       19.10       22.11      6.27 o
   8  -5   9       11.94        8.05      5.06 o
   9  -5   9        0.54        3.64      3.64 o
  10  -5   9        1.58        2.82      3.19 o
  -9  -4   9        0.27       -1.30      6.69 o
  -8  -4   9       82.67      120.66     22.81 o
  -7  -4   9       95.22       90.99     18.71 o
  -6  -4   9        2.76        5.81      3.05 o
  -5  -4   9        1.25        1.50      2.90 o
  -4  -4   9        0.96        2.34      2.24 o
  -3  -4   9       69.43       66.83     12.74 o
  -2  -4   9        1.17        5.63      5.74 o
  -1  -4   9        4.08        1.27      4.14 o
   0  -4   9        1.26        2.38      1.40 o
   1  -4   9       55.61       51.36      5.02 o
   2  -4   9      349.17      348.51     15.75 o
   3  -4   9        9.55       14.89      3.02 o
   4  -4   9       21.80       20.74      4.81 o
   5  -4   9       36.25       47.22      8.45 o
   6  -4   9       88.15       66.79     10.08 o
   7  -4   9       16.79       15.74      4.86 o
   8  -4   9        7.23        3.39      4.11 o
   9  -4   9        0.18       -2.26      6.48 o
  10  -4   9        1.51       -0.18      4.34 o
 -10  -3   9        2.13       -4.41      4.41 o
  -9  -3   9       60.86       55.24     16.03 o
  -8  -3   9       73.51       60.28     15.94 o
  -7  -3   9       38.38       31.51     10.65 o
  -6  -3   9      253.87      230.76     15.94 o
  -5  -3   9      216.19      207.59     15.10 o
  -4  -3   9        0.50        1.41      7.27 o
  -3  -3   9       65.08       67.24     13.95 o
  -2  -3   9        0.14       -1.18      1.69 o
  -1  -3   9        7.71       12.58      2.72 o
   0  -3   9      185.26      184.56     10.32 o
   1  -3   9      743.64      810.55     44.36 o
   2  -3   9       38.80       48.35      5.91 o
   3  -3   9       35.67       38.67      6.00 o
   4  -3   9        9.24       10.81      3.49 o
   5  -3   9       13.78       24.68      5.97 o
   6  -3   9       12.94        3.29      3.22 o
   7  -3   9      107.40       95.99     12.36 o
   8  -3   9       88.56       95.73     12.79 o
   9  -3   9      122.13      108.65     14.60 o
  10  -3   9        1.69       -0.05      2.22 o
 -10  -2   9       12.29       24.44     12.35 o
  -9  -2   9       24.77       28.35     11.34 o
  -8  -2   9        5.66       -2.10      4.37 o
  -7  -2   9       12.62       11.20      7.51 o
  -6  -2   9       31.19       26.85      7.05 o
  -5  -2   9        8.46        7.24      3.19 o
  -4  -2   9        5.98        9.92      3.52 o
  -3  -2   9      108.66      124.95      7.05 o
  -2  -2   9      120.20      140.92     10.29 o
  -1  -2   9      345.60      344.77     22.80 o
   0  -2   9        2.13        2.15      4.44 o
   1  -2   9     1144.29     1172.98     22.20 o
   2  -2   9        2.98        0.96      1.37 o
   3  -2   9       82.77       93.08      8.59 o
   4  -2   9      133.34      132.83     11.11 o
   5  -2   9       49.36       54.37      9.42 o
   6  -2   9       29.66       38.44      7.21 o
   7  -2   9        3.99        6.50      4.43 o
   8  -2   9       69.44       48.33     13.83 o
   9  -2   9        0.14        4.08      3.41 o
  10  -2   9        0.01        2.96      2.82 o
  11  -2   9        9.38        2.74      7.64 o
 -10  -1   9       28.28       47.09     16.49 o
  -9  -1   9       26.36       18.44     10.93 o
  -8  -1   9       42.42       37.62     11.62 o
  -7  -1   9        4.61        1.65      4.06 o
  -6  -1   9        3.64        1.67      3.70 o
  -5  -1   9       36.41       37.92      5.41 o
  -4  -1   9      117.10      114.90      6.72 o
  -3  -1   9      215.74      207.49      8.79 o
  -2  -1   9     1064.05     1068.24     19.61 o
  -1  -1   9       13.02       18.34      2.79 o
   0  -1   9        6.09        2.65      2.20 o
   1  -1   9      490.68      491.86     32.05 o
   2  -1   9       12.08       14.50      6.94 o
   3  -1   9      653.38      742.93     42.01 o
   4  -1   9        7.26       20.04      6.89 o
   5  -1   9        1.31        3.78      2.94 o
   6  -1   9        1.45        1.56      3.11 o
   7  -1   9       30.71       23.53      7.21 o
   8  -1   9       95.71      108.43     13.27 o
   9  -1   9        2.08        6.70      4.44 o
  10  -1   9        0.71        6.96      4.73 o
  11  -1   9        0.34        1.99      2.88 o
 -10   0   9       21.19       37.48     13.81 o
  -9   0   9        0.41        3.67      4.39 o
  -8   0   9        1.99        1.96      3.13 o
  -7   0   9        0.25       -1.70      3.45 o
  -6   0   9      136.18      137.21     20.00 o
  -5   0   9        1.37        2.39      1.14 o
  -4   0   9        0.15        0.12      0.89 o
  -3   0   9       23.46       21.69      2.53 o
  -2   0   9      136.83      119.60      9.32 o
  -1   0   9        0.33        4.83      2.84 o
   0   0   9       28.31       14.78      5.70 o
   1   0   9        3.09        4.70      4.08 o
   2   0   9      133.73      160.21     18.62 o
   3   0   9        4.89        2.26      3.19 o
   4   0   9       53.21       61.02      7.20 o
   5   0   9        0.24        4.88      4.22 o
   6   0   9      176.12      185.86     16.21 o
   7   0   9        0.29        1.91      2.80 o
   8   0   9       45.53       44.01     12.74 o
   9   0   9        0.15       -4.99      5.02 o
  10   0   9        8.79        7.61      4.51 o
  11   0   9        0.28       -5.43      5.43 o
 -10   1   9       16.91       23.48     11.30 o
  -9   1   9      108.57      105.89     15.33 o
  -8   1   9       19.52       19.16      6.47 o
  -7   1   9       21.52       22.43      8.80 o
  -6   1   9       23.90       30.86      9.79 o
  -5   1   9       53.47       52.59      3.70 o
  -4   1   9        4.06        3.12      0.87 o
  -3   1   9      203.69      210.93      8.61 o
  -2   1   9      434.95      472.01     16.28 o
  -1   1   9       54.86       42.18      8.33 o
   0   1   9      230.08      222.26     19.54 o
   1   1   9       49.96       36.42      8.15 o
   2   1   9      204.73      224.48     10.39 o
   3   1   9      345.31      373.25     23.86 o
   4   1   9       15.85        9.73      4.25 o
   5   1   9        0.64        0.86      1.87 o
   6   1   9       44.25       46.46     11.72 o
   7   1   9       39.01       42.43     11.63 o
   8   1   9       39.22       52.61     13.17 o
   9   1   9       14.77       16.74      7.57 o
  10   1   9        0.00        5.21      4.68 o
  11   1   9        1.35       -1.31      5.85 o
 -10   2   9        6.32        9.36      4.44 o
  -9   2   9        0.47        3.26      4.22 o
  -8   2   9       71.25       75.46     12.15 o
  -7   2   9        3.80        9.22      5.40 o
  -6   2   9       22.98       17.25      3.12 o
  -5   2   9        1.56        1.32      0.43 o
  -4   2   9      419.35      423.30     10.35 o
  -3   2   9     1289.78     1268.40     24.78 o
  -2   2   9      429.21      501.10     11.31 o
  -1   2   9      197.33      212.68      9.76 o
   0   2   9        5.15        5.86      3.03 o
   1   2   9      830.01      790.35     37.32 o
   2   2   9      163.80      173.69     18.38 o
   3   2   9       74.62       62.01     11.48 o
   4   2   9      311.68      345.78     28.11 o
   5   2   9       28.29       24.53      8.30 o
   6   2   9       51.59       34.56      9.90 o
   7   2   9      122.70      136.05     20.61 o
   8   2   9       74.79       80.67     16.72 o
   9   2   9       23.40       15.53      7.20 o
  10   2   9        7.05        3.19      4.63 o
  11   2   9        6.59       15.87      8.66 o
 -10   3   9       43.49       36.75      8.94 o
  -9   3   9        1.24        3.70      3.21 o
  -8   3   9       17.47       11.76      5.44 o
  -7   3   9      223.83      201.86     14.46 o
  -6   3   9      110.97      108.99      8.64 o
  -5   3   9       35.37       35.21      3.33 o
  -4   3   9      213.54      191.19      6.57 o
  -3   3   9       30.56       29.82      2.69 o
  -2   3   9       15.56       14.16      2.10 o
  -1   3   9       82.54       71.10      9.82 o
   0   3   9        0.63        3.54      3.63 o
   1   3   9      118.31      101.02      8.20 o
   2   3   9       41.00       38.77      8.77 o
   3   3   9      479.95      521.73     33.77 o
   4   3   9      101.40       81.52     14.20 o
   5   3   9      218.22      215.80     23.83 o
   6   3   9        9.80       15.92      8.11 o
   7   3   9       29.56       17.80      7.08 o
   8   3   9       51.22       47.60     13.47 o
   9   3   9       10.88       11.87      8.18 o
  10   3   9        7.02        8.19      6.61 o
  11   3   9        1.91       -0.77      3.80 o
 -10   4   9        4.69        8.60      8.38 o
  -9   4   9        1.63        3.56      3.63 o
  -8   4   9        0.01       -4.63      4.63 o
  -7   4   9      224.01      249.87     16.33 o
  -6   4   9      745.18      818.23     31.67 o
  -5   4   9        6.67        8.20      2.18 o
  -4   4   9      101.51      102.95      5.36 o
  -3   4   9      171.66      151.67      6.88 o
  -2   4   9        6.19        4.13      1.76 o
  -1   4   9       64.61       66.56      9.88 o
   0   4   9      503.88      586.77     20.39 o
   1   4   9       93.06       97.02      7.88 o
   2   4   9      187.63      198.98     12.36 o
   3   4   9        0.00        4.43      4.67 o
   4   4   9       95.16      108.48     16.59 o
   5   4   9      109.72       85.82     15.04 o
   6   4   9        0.05       -0.01      4.60 o
   7   4   9      351.92      396.43     35.86 o
   8   4   9       23.47       20.92      8.35 o
   9   4   9        3.77       -0.99      3.98 o
  10   4   9       26.23       28.55     11.51 o
  11   4   9        0.05       -6.87      6.87 o
 -10   5   9        1.33        6.88      4.28 o
  -9   5   9        0.42       -2.29     10.29 o
  -8   5   9        1.82        6.84      4.72 o
  -7   5   9       35.98       37.11      5.77 o
  -6   5   9      322.79      360.94     16.21 o
  -5   5   9      833.86      877.07     23.59 o
  -4   5   9      167.08      183.09      7.92 o
  -3   5   9      280.38      261.30     10.27 o
  -2   5   9       13.37       19.88      4.20 o
  -1   5   9      416.37      487.87     14.16 o
   0   5   9       12.61        9.06      4.27 o
   1   5   9       10.08        5.08      2.97 o
   2   5   9        1.05       -0.21      2.10 o
   3   5   9      174.65      141.38     18.39 o
   4   5   9        0.12        2.65      4.27 o
   5   5   9      681.18      681.77     44.29 o
   6   5   9      161.71      177.16     23.90 o
   7   5   9        0.02       10.76      8.30 o
   8   5   9       21.42       22.74     10.95 o
   9   5   9        0.64        1.43      4.26 o
  10   5   9        2.19        4.55      3.40 o
  -9   6   9        1.82        0.04      5.15 o
  -8   6   9        2.87        5.93      4.21 o
  -7   6   9        1.43        2.00      2.81 o
  -6   6   9       35.87       49.87      6.58 o
  -5   6   9      269.09      249.46     12.72 o
  -4   6   9      798.57      836.80     21.10 o
  -3   6   9        0.76        0.56      1.41 o
  -2   6   9       20.37       21.01      3.17 o
  -1   6   9       15.36       18.07      2.63 o
   0   6   9       40.25       42.21      4.49 o
   1   6   9        7.51        7.80      4.16 o
   2   6   9       24.20       19.05      6.80 o
   3   6   9       30.98       27.95      8.88 o
   4   6   9        5.27        7.81      6.83 o
   5   6   9        0.45        4.81      4.62 o
   6   6   9      806.90      866.36     54.12 o
   7   6   9       12.11       18.74      9.12 o
   8   6   9        0.26        0.34      5.15 o
   9   6   9        1.22       -0.24      4.20 o
  10   6   9        0.43        0.28      3.11 o
  -9   7   9        3.01       -1.42      3.89 o
  -8   7   9       59.13       67.40     12.36 o
  -7   7   9      234.96      255.49     18.15 o
  -6   7   9        8.70        8.85      4.00 o
  -5   7   9        3.12       -0.99      2.92 o
  -4   7   9      148.55      166.10     10.84 o
  -3   7   9       21.18       17.99      3.51 o
  -2   7   9       23.62       26.85      3.98 o
  -1   7   9        9.44        8.36      1.70 o
   0   7   9       13.78       20.04      4.04 o
   1   7   9       14.16       13.04      1.40 o
   2   7   9        0.01       -0.75      0.93 o
   3   7   9      327.56      306.98     29.37 o
   4   7   9        0.54        4.89      5.06 o
   5   7   9        3.20       -3.93      6.58 o
   6   7   9      219.23      226.81     28.88 o
   7   7   9        0.09       -5.61      7.76 o
   8   7   9        0.27       -0.48      4.73 o
   9   7   9        1.26       -7.26      7.87 o
  10   7   9        7.90        1.85      3.55 o
  -8   8   9       61.95       86.20     16.37 o
  -7   8   9       14.90       13.28      4.36 o
  -6   8   9        1.25       -0.35      2.71 o
  -5   8   9        0.14       -0.22      3.52 o
  -4   8   9        8.22        2.69      3.24 o
  -3   8   9       33.84       37.63      5.51 o
  -2   8   9        3.23        2.08      1.89 o
  -1   8   9        8.15       11.16      3.52 o
   0   8   9        6.98        7.31      2.73 o
   1   8   9       18.32        9.90      5.50 o
   2   8   9       40.11       29.25      9.61 o
   3   8   9        0.03        4.77      5.96 o
   4   8   9       41.20       35.20     11.78 o
   5   8   9       97.62      118.51     21.31 o
   6   8   9        6.30       12.11      6.15 o
   7   8   9        1.36        4.99      6.77 o
   8   8   9       49.24       59.58     16.54 o
   9   8   9        0.43        8.20      6.65 o
  -8   9   9        1.48        4.39      9.31 o
  -7   9   9        2.43        8.17      4.56 o
  -6   9   9       26.40       34.32      6.85 o
  -5   9   9       11.05       11.52      3.78 o
  -4   9   9       77.15       73.94     10.83 o
  -3   9   9       13.12        9.43      2.61 o
  -2   9   9      125.01      151.05     11.35 o
  -1   9   9       16.68       12.49      6.94 o
   0   9   9       52.26       43.89      6.21 o
   1   9   9       76.44       80.54     15.60 o
   2   9   9      220.08      231.40     27.34 o
   3   9   9       72.31       60.31     14.63 o
   4   9   9       33.17       37.18     11.02 o
   5   9   9        5.77        2.96      5.74 o
   6   9   9       61.51       73.81     17.56 o
   7   9   9        0.11        0.72      4.73 o
   8   9   9       33.09       18.86     10.54 o
  -7  10   9        0.79       -4.52      4.52 o
  -6  10   9       25.86       24.63      5.67 o
  -5  10   9        5.78        1.01      2.54 o
  -4  10   9        2.04       -2.52      9.33 o
  -3  10   9        1.18        0.27      1.99 o
  -2  10   9        9.80        8.80      4.11 o
  -1  10   9       39.64       44.69      7.61 o
   0  10   9       31.01       40.04     11.36 o
   1  10   9        8.54       16.60      8.57 o
   2  10   9       17.48       13.09      7.27 o
   3  10   9        2.20       -1.03      3.44 o
   4  10   9        9.78        2.90      6.29 o
   5  10   9       13.49       23.20     11.33 o
   6  10   9       15.79       15.71      7.75 o
   7  10   9       41.93       45.62     16.09 o
  -6  11   9        2.96        0.75      3.79 o
  -5  11   9        2.04       -2.63      4.67 o
  -4  11   9        3.37        0.51      6.05 o
  -3  11   9        1.99        1.57      3.14 o
  -2  11   9        1.24        2.56      8.20 o
  -1  11   9       67.00       77.45     19.09 o
   0  11   9        5.00        7.14      5.13 o
   1  11   9       10.60        7.62      6.30 o
   2  11   9       41.82       31.66     11.69 o
   3  11   9        0.43       -3.28      3.56 o
   4  11   9        5.41        9.64      6.70 o
   5  11   9        5.31       10.08      6.94 o
   6  11   9        7.22       20.57      9.38 o
  -4  12   9        0.01       -0.73      5.11 o
  -3  12   9        0.83       -7.23      8.78 o
  -2  12   9        0.36        5.62      8.14 o
  -1  12   9       12.27       24.89     12.43 o
   0  12   9        2.55        2.88      3.86 o
   1  12   9        0.81        1.00      3.66 o
   2  12   9        1.85        0.17      4.77 o
   3  12   9        3.57        7.97      6.64 o
   4  12   9        0.01        4.11      5.76 o
  -1  13   9        0.81        2.88      4.35 o
   0  13   9        8.19       21.65     13.65 o
   1  13   9       21.00       19.18     11.12 o
  -3 -10  10        5.26       12.32      5.62 o
  -2 -10  10        9.98       34.77     10.01 o
  -1 -10  10        0.45        2.89      7.37 o
   0 -10  10        1.47        6.89      7.83 o
   1 -10  10       26.20       19.77     11.98 o
   2 -10  10       41.86       60.83     20.54 o
   3 -10  10       20.83       24.67     12.14 o
   4 -10  10       20.14       28.03     12.20 o
  -5  -9  10        4.66        6.13      6.82 o
  -4  -9  10        5.53        6.72      9.04 o
  -3  -9  10        1.57        4.52      8.93 o
  -2  -9  10       33.62       34.82     14.62 o
  -1  -9  10       12.37       27.68      7.72 o
   0  -9  10       19.74       28.80     12.79 o
   1  -9  10        0.25        0.74      6.18 o
   2  -9  10       17.50       18.87      9.43 o
   3  -9  10       25.98       46.30     15.87 o
   4  -9  10       38.20       28.81     13.10 o
   5  -9  10        0.83       -0.26      3.04 o
   6  -9  10        0.30       -3.68      5.17 o
  -6  -8  10        8.49       10.55     11.92 o
  -5  -8  10        5.04       13.18      5.24 o
  -4  -8  10        0.42        7.17      5.14 o
  -3  -8  10       76.83       88.77     13.69 o
  -2  -8  10       15.72       17.03      9.25 o
  -1  -8  10        1.06       -2.42      4.71 o
   0  -8  10       42.34       36.20     13.48 o
   1  -8  10        0.62       -1.55      4.54 o
   2  -8  10       26.13       20.77     10.86 o
   3  -8  10        3.52        0.06      3.58 o
   4  -8  10        0.08       -0.58      3.66 o
   5  -8  10       30.28       24.49     10.82 o
   6  -8  10        9.06        4.52      6.00 o
   7  -8  10       32.43       48.92     11.76 o
  -7  -7  10        4.61        3.19      6.18 o
  -6  -7  10        2.00        3.69      4.42 o
  -5  -7  10        2.05        4.78      4.74 o
  -4  -7  10        0.95        5.67      3.87 o
  -3  -7  10       32.11       30.70     10.53 o
  -2  -7  10        1.09       -3.28      4.56 o
  -1  -7  10       38.20       37.03     13.66 o
   0  -7  10      110.53      103.22     20.70 o
   1  -7  10        0.57        6.37      6.74 o
   2  -7  10        5.47        4.66      5.73 o
   3  -7  10        0.21       -0.26      4.18 o
   4  -7  10       11.97       12.42      5.28 o
   5  -7  10        2.77        2.53      3.63 o
   6  -7  10       16.63       15.64      6.43 o
   7  -7  10       40.69       56.38     11.02 o
   8  -7  10        0.63        5.75      4.79 o
  -8  -6  10        4.44       -3.08      3.08 o
  -7  -6  10        5.48        2.27      6.21 o
  -6  -6  10        0.18       -7.99      7.99 o
  -5  -6  10       25.16       26.69      8.07 o
  -4  -6  10      159.24      146.37     15.70 o
  -3  -6  10       30.69       43.17      8.69 o
  -2  -6  10       29.44       22.86      8.81 o
  -1  -6  10        7.66       12.78      7.45 o
   0  -6  10        0.13        2.12      5.69 o
   1  -6  10       61.13       63.32     16.01 o
   2  -6  10      168.10      187.09     26.81 o
   3  -6  10       11.22       14.23      8.72 o
   4  -6  10      687.29      799.09     33.84 o
   5  -6  10       64.90       74.23     11.12 o
   6  -6  10       22.91       26.99      7.68 o
   7  -6  10       22.23       12.39      8.05 o
   8  -6  10       10.80       10.93      4.76 o
   9  -6  10        2.73        1.50     11.34 o
  -8  -5  10        0.12        3.92      7.32 o
  -7  -5  10        2.21       -2.40      5.35 o
  -6  -5  10       31.02       37.30      8.34 o
  -5  -5  10        0.36        3.88      3.39 o
  -4  -5  10       59.92       65.43     13.42 o
  -3  -5  10       29.73       23.71      8.93 o
  -2  -5  10      121.58      129.99     19.86 o
  -1  -5  10        0.54       -3.01      5.34 o
   0  -5  10       46.17       54.95     13.45 o
   1  -5  10      125.82      132.90     21.18 o
   2  -5  10       34.45       32.98     10.96 o
   3  -5  10      418.38      470.73     31.87 o
   4  -5  10       42.46       47.82      8.67 o
   5  -5  10      152.76      152.56     15.13 o
   6  -5  10       35.35       36.31      8.19 o
   7  -5  10       63.07       68.20     11.15 o
   8  -5  10       19.18       20.27      8.75 o
   9  -5  10        0.05        1.36      2.73 o
  -9  -4  10        0.88       -3.39      4.97 o
  -8  -4  10        0.20        1.15      3.43 o
  -7  -4  10       79.43       81.34     17.30 o
  -6  -4  10        3.78        0.24      4.51 o
  -5  -4  10      180.64      200.30     16.55 o
  -4  -4  10      286.46      276.52     19.39 o
  -3  -4  10      173.63      152.04     19.60 o
  -2  -4  10       75.09       61.62     12.66 o
  -1  -4  10       91.13      111.42     17.95 o
   0  -4  10      432.98      485.53     16.45 o
   1  -4  10       52.10       51.85      5.32 o
   2  -4  10       44.11       38.83      5.74 o
   3  -4  10      264.36      273.15     12.60 o
   4  -4  10       26.85       31.36      6.46 o
   5  -4  10       39.75       34.15     11.65 o
   6  -4  10       71.00       80.31     10.92 o
   7  -4  10      165.48      195.82     26.80 o
   8  -4  10        4.34        2.95      3.38 o
   9  -4  10        4.55       -2.14      3.40 o
  10  -4  10        3.68        1.86      3.34 o
  -9  -3  10        1.31        4.45      6.89 o
  -8  -3  10       44.26       54.61     15.32 o
  -7  -3  10        1.86       -3.04      8.05 o
  -6  -3  10       99.68       93.00     10.33 o
  -5  -3  10       57.21       66.89      9.06 o
  -4  -3  10       75.29       75.59      9.52 o
  -3  -3  10        1.25        2.46      2.58 o
  -2  -3  10        0.24       -1.28      2.11 o
  -1  -3  10      548.90      613.63     21.37 o
   0  -3  10       86.78       97.62      8.27 o
   1  -3  10        4.76        9.35      6.26 o
   2  -3  10      376.20      365.26     16.33 o
   3  -3  10      188.09      171.79     12.36 o
   4  -3  10       36.80       31.53      6.07 o
   5  -3  10       33.87       34.87      6.71 o
   6  -3  10      147.05      151.07     25.43 o
   7  -3  10      112.32      100.24     12.86 o
   8  -3  10        2.34        6.76      6.56 o
   9  -3  10       64.69       53.58     16.89 o
  10  -3  10        9.00        0.22      3.14 o
 -10  -2  10        7.86        3.46      4.26 o
  -9  -2  10        0.02        1.36      7.51 o
  -8  -2  10       26.97       29.47     12.02 o
  -7  -2  10        7.12        8.69      4.56 o
  -6  -2  10       12.80        8.21      2.91 o
  -5  -2  10       56.50       54.03      7.44 o
  -4  -2  10        4.35        9.62      5.84 o
  -3  -2  10       11.24       10.05      2.56 o
  -2  -2  10      412.10      425.72     13.20 o
  -1  -2  10      519.89      484.20     19.20 o
   0  -2  10       26.17       37.36      5.92 o
   1  -2  10      177.94      176.19      8.31 o
   2  -2  10        8.79        4.19      1.74 o
   3  -2  10        5.08        6.97      7.07 o
   4  -2  10       49.45       54.13      9.29 o
   5  -2  10       24.13       24.48      5.26 o
   6  -2  10        1.25        0.11      2.65 o
   7  -2  10       32.94       26.59     10.67 o
   8  -2  10       30.04       27.22      7.22 o
   9  -2  10       13.94       16.64      6.77 o
  10  -2  10        0.10       -1.52      2.70 o
 -10  -1  10        0.30        8.90      9.48 o
  -9  -1  10        8.98       15.37      9.61 o
  -8  -1  10       39.39       56.19     15.45 o
  -7  -1  10        0.97       -7.04      7.04 o
  -6  -1  10        0.46       -2.31      5.49 o
  -5  -1  10       22.91       24.10      4.78 o
  -4  -1  10       13.70       14.66      3.59 o
  -3  -1  10       38.29       42.83      4.09 o
  -2  -1  10        2.95        1.27      1.79 o
  -1  -1  10       45.78       45.95      6.21 o
   0  -1  10        6.78        2.81      2.67 o
   1  -1  10      597.39      622.36     37.86 o
   2  -1  10       26.56       32.65      9.64 o
   3  -1  10      369.95      412.75     33.28 o
   4  -1  10       34.38       35.54     10.60 o
   5  -1  10        0.16       -2.85      3.50 o
   6  -1  10       28.81       40.06     11.36 o
   7  -1  10        4.09        2.20      2.65 o
   8  -1  10      130.10      121.86     14.68 o
   9  -1  10        0.44        0.60      4.03 o
  10  -1  10        1.01        0.49      4.77 o
  11  -1  10        0.00       -2.67      3.63 o
 -10   0  10       40.39       64.04     17.62 o
  -9   0  10        2.10       -3.90      5.20 o
  -8   0  10       54.03       62.78     16.62 o
  -7   0  10        0.47        6.00      5.42 o
  -6   0  10        0.74       -0.13      5.64 o
  -5   0  10        1.96       -1.16      1.58 o
  -4   0  10      110.52      103.19      6.49 o
  -3   0  10        3.26        5.04      2.61 o
  -2   0  10       35.64       37.88      5.53 o
  -1   0  10       12.19       11.86      6.22 o
   0   0  10       10.20        8.43      4.79 o
   1   0  10        0.27       -1.33      2.98 o
   2   0  10       11.00       19.97      6.14 o
   3   0  10        0.93       -0.70      1.46 o
   4   0  10      240.30      279.59     15.40 o
   5   0  10        0.06       -2.90      2.90 o
   6   0  10        2.65        0.64      1.87 o
   7   0  10        0.02       -3.53      3.53 o
   8   0  10        6.60        6.31      4.68 o
   9   0  10        1.16       -1.98      4.10 o
  10   0  10        0.26        0.93      3.90 o
  11   0  10        0.06       10.97      9.17 o
 -10   1  10       18.96       14.40      9.82 o
  -9   1  10        0.32        2.71      5.44 o
  -8   1  10        0.01       -7.50      7.50 o
  -7   1  10        0.18       -0.31      2.65 o
  -6   1  10       10.58        0.71      3.66 o
  -5   1  10       61.97       63.25      4.59 o
  -4   1  10       15.91       18.23      3.15 o
  -3   1  10       47.70       39.04      3.99 o
  -2   1  10      386.25      378.16     30.92 o
  -1   1  10       41.02       48.08     17.87 o
   0   1  10        8.19        6.05      3.71 o
   1   1  10      824.87      868.55     42.86 o
   2   1  10       19.29       28.01      4.39 o
   3   1  10      827.04      913.20     30.28 o
   4   1  10       50.42       43.93      5.41 o
   5   1  10        0.21       -0.41      2.43 o
   6   1  10       44.03       46.02     12.02 o
   7   1  10       17.17       12.12      6.30 o
   8   1  10      100.53      105.42     19.54 o
   9   1  10        0.99        0.23      4.52 o
  10   1  10        0.30       10.85      7.70 o
  11   1  10        2.51        3.08      6.29 o
 -10   2  10        1.66       -6.92      9.49 o
  -9   2  10       23.67       29.16      8.55 o
  -8   2  10        5.35        8.13      6.02 o
  -7   2  10       73.86       71.07     11.08 o
  -6   2  10       34.52       21.05      5.56 o
  -5   2  10        1.19        0.18      0.73 o
  -4   2  10        0.01        1.64      1.08 o
  -3   2  10      131.60      126.64      6.11 o
  -2   2  10      348.78      338.51     14.30 o
  -1   2  10      447.35      489.91     14.69 o
   0   2  10        1.62       -3.09      4.39 o
   1   2  10     1018.29     1055.96     45.87 o
   2   2  10        2.04        4.83      3.68 o
   3   2  10       59.61       56.81     11.76 o
   4   2  10      161.21      160.93     19.96 o
   5   2  10       49.38       48.08     11.50 o
   6   2  10       48.24       41.40     12.20 o
   7   2  10        1.16        9.46      7.07 o
   8   2  10       73.26       70.35     15.47 o
   9   2  10        0.65        3.06      6.38 o
  10   2  10        1.56        5.05      5.59 o
  11   2  10        6.75        7.38      6.08 o
 -10   3  10        1.04        1.98      3.76 o
  -9   3  10       21.07       24.88      7.57 o
  -8   3  10       62.56       58.41     14.52 o
  -7   3  10       16.83       20.07      4.98 o
  -6   3  10       29.37       23.90      3.79 o
  -5   3  10      141.08      123.88      5.11 o
  -4   3  10        2.52        1.09      1.35 o
  -3   3  10        9.33        8.60      2.72 o
  -2   3  10       71.73       68.97      5.11 o
  -1   3  10      393.88      352.35     23.25 o
   0   3  10      496.81      452.92     27.97 o
   1   3  10      606.58      623.05     34.46 o
   2   3  10      118.43      152.95     18.07 o
   3   3  10      213.10      190.62     21.22 o
   4   3  10        3.42       -1.93      3.01 o
   5   3  10       21.56       17.52      8.65 o
   6   3  10        5.90        3.83      6.02 o
   7   3  10       21.74       26.60      9.44 o
   8   3  10      148.51      168.54     24.57 o
   9   3  10      314.83      329.20     36.11 o
  10   3  10        0.00       -4.61      4.61 o
  11   3  10        7.52       19.21      8.84 o
 -10   4  10        6.45        6.45      7.41 o
  -9   4  10       17.51       13.01      4.48 o
  -8   4  10        2.00       -1.26      2.14 o
  -7   4  10       14.42       15.97      3.79 o
  -6   4  10      132.83      146.47     10.47 o
  -5   4  10      827.74      851.65     16.90 o
  -4   4  10        7.47        5.46      1.50 o
  -3   4  10        7.20        7.45      1.67 o
  -2   4  10       17.34       15.21      3.80 o
  -1   4  10       19.86       18.41      5.74 o
   0   4  10       62.49       64.28     10.77 o
   1   4  10        6.50        7.41      3.55 o
   2   4  10      145.43      185.71     11.11 o
   3   4  10      108.25      100.33     15.55 o
   4   4  10       23.76        8.03      4.54 o
   5   4  10        2.36        2.19      3.99 o
   6   4  10       71.32       90.54     16.16 o
   7   4  10       24.59       14.94      8.27 o
   8   4  10      122.11      134.78     22.40 o
   9   4  10        3.77       17.47     10.07 o
  10   4  10        1.82       -0.38      3.52 o
  -9   5  10       10.90       13.83      6.02 o
  -8   5  10        0.15        6.93      3.11 o
  -7   5  10       45.61       40.64      6.52 o
  -6   5  10        0.00        3.86      2.41 o
  -5   5  10      101.76      109.05      8.58 o
  -4   5  10       47.35       47.48      4.09 o
  -3   5  10        5.88        6.95      2.01 o
  -2   5  10      154.52      182.76      8.77 o
  -1   5  10       47.75       47.48      5.76 o
   0   5  10        3.63        1.56      2.72 o
   1   5  10       38.06       48.13     10.48 o
   2   5  10       37.25       37.82      4.81 o
   3   5  10       99.13       76.63      6.67 o
   4   5  10        1.27        0.24      0.84 o
   5   5  10      681.51      705.90     46.31 o
   6   5  10       29.69       23.09      9.82 o
   7   5  10       93.71       85.71     17.39 o
   8   5  10       65.48       60.02     14.96 o
   9   5  10        2.24        8.90      3.77 o
  10   5  10        0.17       -2.28      3.65 o
  -9   6  10        0.17       -0.17      4.16 o
  -8   6  10       28.27       35.22      8.61 o
  -7   6  10        3.73        2.08      2.34 o
  -6   6  10      351.14      355.23     17.14 o
  -5   6  10      133.72      142.98      9.93 o
  -4   6  10      172.72      177.54      8.32 o
  -3   6  10      265.76      250.25     10.70 o
  -2   6  10      259.91      262.99     10.50 o
  -1   6  10      189.04      191.83     10.79 o
   0   6  10       49.41       48.53      5.60 o
   1   6  10        6.93        0.73      3.42 o
   2   6  10      206.98      189.02     21.80 o
   3   6  10        4.04       -0.70      5.01 o
   4   6  10       93.60       82.25     16.08 o
   5   6  10      205.29      180.99     24.33 o
   6   6  10       76.28       55.42     15.00 o
   7   6  10       11.59        3.72      3.96 o
   8   6  10       22.67       28.50      9.63 o
   9   6  10        4.34       19.34      9.72 o
  10   6  10        0.05        3.48      4.96 o
  -9   7  10       12.49       14.52      7.00 o
  -8   7  10       21.84       32.40      8.69 o
  -7   7  10        3.78        6.67      3.45 o
  -6   7  10       71.73      100.19     10.84 o
  -5   7  10       60.96       46.27      7.06 o
  -4   7  10      158.31      170.95      9.16 o
  -3   7  10      203.29      208.91      9.84 o
  -2   7  10      222.74      219.87      9.43 o
  -1   7  10       24.99       21.91      4.19 o
   0   7  10      130.64      104.12      9.35 o
   1   7  10       18.48       14.32      5.85 o
   2   7  10       26.81       35.73     10.09 o
   3   7  10        0.00        0.15      3.51 o
   4   7  10      790.39      799.60     50.87 o
   5   7  10      460.98      450.48     39.89 o
   6   7  10       27.83       14.15      8.29 o
   7   7  10        4.41        9.72      8.10 o
   8   7  10        2.53       -3.57      5.66 o
   9   7  10        2.34        4.18      7.54 o
  -8   8  10        5.73       14.61      5.75 o
  -7   8  10        1.94        0.04      3.64 o
  -6   8  10       11.14        4.74      3.15 o
  -5   8  10       17.74        9.65      6.95 o
  -4   8  10       72.81       80.66      8.09 o
  -3   8  10        8.48        4.33      3.86 o
  -2   8  10        4.45        6.32      3.18 o
  -1   8  10       56.84       61.02      7.80 o
   0   8  10        1.84        4.01      3.78 o
   1   8  10       29.90       28.48      8.64 o
   2   8  10        0.07       -1.36      4.44 o
   3   8  10       18.23       26.63     10.45 o
   4   8  10       71.56       72.72     15.76 o
   5   8  10       19.86       20.60      8.73 o
   6   8  10        2.74        0.62      4.87 o
   7   8  10       49.85       39.29     13.06 o
   8   8  10        0.14        1.30      4.17 o
   9   8  10        0.01        2.40      5.77 o
  -7   9  10        0.96        3.99      2.66 o
  -6   9  10        0.00       -1.25      3.90 o
  -5   9  10        0.00        0.93      3.06 o
  -4   9  10       14.58       13.19      4.79 o
  -3   9  10        0.30        1.38      1.82 o
  -2   9  10      115.73      127.23     10.56 o
  -1   9  10        8.73        6.11      4.86 o
   0   9  10       25.18       28.99      5.37 o
   1   9  10       73.31       65.05     14.52 o
   2   9  10        9.27        5.60      3.30 o
   3   9  10       14.30       11.63      8.30 o
   4   9  10        0.02        3.50      4.42 o
   5   9  10        0.10        2.84      4.91 o
   6   9  10       67.83       82.39     19.08 o
   7   9  10       11.98        0.55      2.90 o
   8   9  10        8.35        9.45      8.54 o
  -6  10  10        3.78       -1.12      5.00 o
  -5  10  10       22.60       24.41      6.33 o
  -4  10  10       14.08        4.67      7.81 o
  -3  10  10        9.62        8.70      3.43 o
  -2  10  10        0.02        3.84      2.16 o
  -1  10  10        2.06        9.33      5.27 o
   0  10  10        7.56        6.41      5.39 o
   1  10  10       29.81       16.35      8.28 o
   2  10  10        0.29        7.45      6.27 o
   3  10  10        8.27       -6.47      8.54 o
   4  10  10        9.66       17.32      8.57 o
   5  10  10        9.66       16.26     13.30 o
   6  10  10        3.96       -0.18      5.13 o
   7  10  10        0.53       21.73     12.85 o
  -5  11  10        3.71       -0.40      2.65 o
  -4  11  10        2.78        4.69      8.23 o
  -3  11  10        2.69        4.76      4.86 o
  -2  11  10        7.89       11.35      4.87 o
  -1  11  10        1.71        4.35      6.49 o
   0  11  10        0.77       -0.53      5.49 o
   1  11  10        0.55        1.36      3.48 o
   2  11  10        0.43        1.55      2.84 o
   3  11  10        1.06        3.71      5.21 o
   4  11  10        0.00        3.94      3.43 o
   5  11  10        1.71       -4.19      8.72 o
   6  11  10        0.09       -2.80      7.68 o
  -3  12  10        0.13       -3.61      5.00 o
  -2  12  10        0.65        7.33      8.60 o
  -1  12  10        0.06        1.00      3.10 o
   0  12  10        0.62       -2.26      4.40 o
   1  12  10        0.00       10.63      8.78 o
   2  12  10        3.27        6.80      4.90 o
   3  12  10        1.06       12.74      9.03 o
   4  12  10        0.04       -3.57      7.05 o
  -1 -10  11        8.04        7.19      8.35 o
   0 -10  11        4.98       11.21      7.76 o
   1 -10  11        0.65       -4.52      4.52 o
   2 -10  11        3.88       10.47      7.89 o
  -4  -9  11       17.33       31.62      8.22 o
  -3  -9  11        8.05       28.83      9.10 o
  -2  -9  11       25.12       42.93     15.62 o
  -1  -9  11        6.57       22.03     11.18 o
   0  -9  11        1.10       -6.12      7.68 o
   1  -9  11        0.35       -4.57      6.86 o
   2  -9  11        3.92        0.86      7.82 o
   3  -9  11       14.21       36.13     14.04 o
   4  -9  11        0.10        0.75      2.91 o
   5  -9  11        0.00        3.96      5.68 o
  -5  -8  11        7.67        4.56      5.35 o
  -4  -8  11        1.73        3.22      3.88 o
  -3  -8  11        7.21       24.45      8.03 o
  -2  -8  11       43.40       38.24     14.37 o
  -1  -8  11        0.10       19.77     11.15 o
   0  -8  11       51.26       57.03     16.63 o
   1  -8  11       28.75       26.90     12.46 o
   2  -8  11        6.62        5.18      5.13 o
   3  -8  11        4.19       -2.91      7.71 o
   4  -8  11       24.60       19.75      6.29 o
   5  -8  11        1.32        5.06     10.32 o
   6  -8  11        2.37        2.10      3.73 o
  -6  -7  11       20.30       17.33      7.58 o
  -5  -7  11       18.89       10.99      5.57 o
  -4  -7  11      131.57      140.42     30.58 o
  -3  -7  11       22.20       29.53     10.84 o
  -2  -7  11       27.28       13.53      7.40 o
  -1  -7  11        0.01        2.50      4.18 o
   0  -7  11       11.57        1.84      4.39 o
   1  -7  11        1.38        1.08      5.32 o
   2  -7  11       89.16       89.06     19.65 o
   3  -7  11        3.87       10.44      9.61 o
   4  -7  11       29.36       22.44      6.06 o
   5  -7  11       31.20       40.95     10.09 o
   6  -7  11       19.10       16.39      6.82 o
   7  -7  11       71.57       86.58     13.74 o
  -7  -6  11       12.48        2.56      4.26 o
  -6  -6  11        1.39       -3.02      4.14 o
  -5  -6  11      138.02      153.37     16.58 o
  -4  -6  11        0.59        2.82      4.68 o
  -3  -6  11       55.64       60.96     11.20 o
  -2  -6  11       62.95       63.20     15.27 o
  -1  -6  11       15.89        8.87      7.23 o
   0  -6  11       27.57       38.98     12.41 o
   1  -6  11       67.04       72.11     16.85 o
   2  -6  11       61.08       34.39     10.26 o
   3  -6  11        1.52       -5.70      5.70 o
   4  -6  11        3.68        2.02      3.22 o
   5  -6  11       94.80      103.86     13.24 o
   6  -6  11       85.25      116.96     14.39 o
   7  -6  11        2.11       -0.05      2.47 o
   8  -6  11       14.24       17.54      5.90 o
  -8  -5  11        0.31        2.63      7.88 o
  -7  -5  11       14.32        6.63      7.19 o
  -6  -5  11        2.43        5.65      7.16 o
  -5  -5  11       30.52       20.10      6.07 o
  -4  -5  11       25.05       24.29      7.55 o
  -3  -5  11       15.81       26.65      9.80 o
  -2  -5  11      412.54      449.88     37.74 o
  -1  -5  11       28.22       16.76      6.52 o
   0  -5  11        6.55       11.05      8.13 o
   1  -5  11       30.41       30.13     11.04 o
   2  -5  11       14.11        5.54      3.30 o
   3  -5  11       96.61       96.61     11.03 o
   4  -5  11      382.46      385.39     22.58 o
   5  -5  11        5.67        7.74      4.35 o
   6  -5  11       22.01       33.91     12.31 o
   7  -5  11       29.08       25.36      7.53 o
   8  -5  11        0.29       -0.15      3.38 o
   9  -5  11        2.87        0.09      4.85 o
  -8  -4  11        3.78        5.51      3.91 o
  -7  -4  11        3.85        1.62      3.86 o
  -6  -4  11        2.79       13.25      7.03 o
  -5  -4  11       45.56       48.01      8.01 o
  -4  -4  11       10.42       19.23     16.21 o
  -3  -4  11      237.88      222.19     24.67 o
  -2  -4  11      129.39      150.40     20.56 o
  -1  -4  11      136.46      131.82      9.96 o
   0  -4  11       33.19       38.63      5.08 o
   1  -4  11       44.99       53.51      5.94 o
   2  -4  11       85.68      102.49     15.34 o
   3  -4  11      167.68      145.56     16.39 o
   4  -4  11      131.11      136.14     12.59 o
   5  -4  11      229.78      214.09     16.96 o
   6  -4  11        7.76        5.58      4.18 o
   7  -4  11       10.03       13.69      5.65 o
   8  -4  11        0.07        1.28      4.17 o
   9  -4  11        0.98       -7.36      7.36 o
  -9  -3  11       20.53       22.36     11.44 o
  -8  -3  11        0.08       -1.33      4.95 o
  -7  -3  11       10.59        6.96      5.88 o
  -6  -3  11       44.81       60.30     14.68 o
  -5  -3  11      124.61      123.40     12.56 o
  -4  -3  11      245.10      262.31     18.55 o
  -3  -3  11       94.63       69.41     13.23 o
  -2  -3  11       43.67       35.83      5.70 o
  -1  -3  11       71.39       92.72     15.58 o
   0  -3  11      392.98      380.04     16.98 o
   1  -3  11      190.58      175.34     10.11 o
   2  -3  11       11.03        8.27      2.61 o
   3  -3  11       50.91       53.06      7.14 o
   4  -3  11       26.08       19.61      4.60 o
   5  -3  11        2.73        2.49      1.86 o
   6  -3  11      223.66      222.39     28.47 o
   7  -3  11       13.70       11.72      5.19 o
   8  -3  11       16.80       19.76      9.44 o
   9  -3  11        0.61       -1.19      4.07 o
  10  -3  11        5.92        9.09      7.18 o
  -9  -2  11       22.34       31.27     13.04 o
  -8  -2  11        6.29        3.31      6.93 o
  -7  -2  11       22.87       23.88     10.45 o
  -6  -2  11       27.10       37.79     10.86 o
  -5  -2  11        0.01       -2.27      2.27 o
  -4  -2  11        1.26       12.83     10.18 o
  -3  -2  11       15.03       13.90      3.40 o
  -2  -2  11       24.15       19.42      2.92 o
  -1  -2  11       12.50       10.85      1.84 o
   0  -2  11       21.35       35.53      6.05 o
   1  -2  11       52.45       35.84      6.94 o
   2  -2  11        0.56       -1.11      1.31 o
   3  -2  11       17.81       18.44      3.59 o
   4  -2  11        2.08        0.99      2.53 o
   5  -2  11        3.49        3.10      2.82 o
   6  -2  11       73.68       69.07     15.64 o
   7  -2  11       38.42       26.36      9.83 o
   8  -2  11       14.81       11.83      6.32 o
   9  -2  11        0.68        2.53      4.12 o
  10  -2  11        0.39        3.61      2.89 o
  -9  -1  11      101.61      133.98     25.09 o
  -8  -1  11        0.36       -1.73      4.98 o
  -7  -1  11      156.02      153.14     23.92 o
  -6  -1  11       12.01        7.89      4.36 o
  -5  -1  11       15.09       16.86      4.34 o
  -4  -1  11      111.01      120.98      9.23 o
  -3  -1  11        5.00        3.35      2.33 o
  -2  -1  11      266.02      250.58      9.25 o
  -1  -1  11       16.22       14.84      3.56 o
   0  -1  11        3.60       11.68      4.83 o
   1  -1  11      187.31      178.08     21.52 o
   2  -1  11      204.27      178.58     22.19 o
   3  -1  11      162.95      198.69     24.35 o
   4  -1  11       19.90       23.05      8.51 o
   5  -1  11        3.33        3.15      6.41 o
   6  -1  11        3.62        5.67      2.70 o
   7  -1  11        9.13        6.59      5.00 o
   8  -1  11       21.66       24.84      7.58 o
   9  -1  11        2.19       -0.35      2.59 o
  10  -1  11        0.83       -5.58      5.58 o
 -10   0  11       10.85       14.73     10.35 o
  -9   0  11        0.72       16.73      9.35 o
  -8   0  11       29.71       39.46     12.53 o
  -7   0  11        0.15        7.13      7.07 o
  -6   0  11       94.09       78.87     15.49 o
  -5   0  11        0.35        1.71      2.27 o
  -4   0  11        5.22        4.82      1.95 o
  -3   0  11        3.52        1.05      2.39 o
  -2   0  11      421.54      439.10     19.88 o
  -1   0  11        5.23       13.79      4.54 o
   0   0  11      134.16      136.95     17.84 o
   1   0  11        0.86       -1.27      2.70 o
   2   0  11       62.93       38.69     10.33 o
   3   0  11        0.96        4.36      3.50 o
   4   0  11       25.28       24.17      4.37 o
   5   0  11        0.36        1.23      3.68 o
   6   0  11       67.05       57.35      9.65 o
   7   0  11        0.66       -4.24      4.24 o
   8   0  11       16.48        8.91      4.15 o
   9   0  11        0.01        2.30      5.16 o
  10   0  11        5.26       -2.15      4.43 o
 -10   1  11       14.00       13.72      7.89 o
  -9   1  11       90.48       90.63     19.74 o
  -8   1  11       27.03       25.22     10.74 o
  -7   1  11       55.14       55.79     14.26 o
  -6   1  11        4.76        1.25      2.88 o
  -5   1  11        4.27        3.42      2.52 o
  -4   1  11       52.72       54.16      5.74 o
  -3   1  11      121.41      124.36      8.99 o
  -2   1  11        4.87        2.16      3.33 o
  -1   1  11       10.72       30.49     14.18 o
   0   1  11        0.02        3.74      3.05 o
   1   1  11      380.18      422.01     31.55 o
   2   1  11       46.80       42.61      4.03 o
   3   1  11        1.56        2.95      1.93 o
   4   1  11       19.61       22.87      4.06 o
   5   1  11        1.22        0.30      2.32 o
   6   1  11        0.63       -0.31      2.61 o
   7   1  11        0.43        7.53      5.97 o
   8   1  11       74.42       61.98     14.94 o
   9   1  11        1.21       -6.94      6.94 o
  10   1  11        2.34        7.53      6.02 o
  11   1  11        0.62       10.47      8.34 o
 -10   2  11        3.86        0.86      3.98 o
  -9   2  11        4.54       16.14     10.01 o
  -8   2  11       13.02        4.32      4.43 o
  -7   2  11       21.73       30.25     10.88 o
  -6   2  11        0.35        1.08      3.05 o
  -5   2  11      111.66      112.31      8.02 o
  -4   2  11        3.10        2.51      1.82 o
  -3   2  11       14.20       13.90      4.90 o
  -2   2  11      401.88      405.64     15.58 o
  -1   2  11      442.04      422.71     15.25 o
   0   2  11       37.71       32.95      3.26 o
   1   2  11      167.87      156.22     18.25 o
   2   2  11       55.67       44.36     10.10 o
   3   2  11        0.84        2.77      1.48 o
   4   2  11       72.76       74.99     14.48 o
   5   2  11       41.83       35.27     10.47 o
   6   2  11        0.21       -4.15      4.19 o
   7   2  11       22.95       27.83     10.69 o
   8   2  11       27.11       22.98     10.30 o
   9   2  11       13.03       21.18     10.71 o
  10   2  11        0.00       -0.76      3.50 o
  -9   3  11       41.25       50.09     13.09 o
  -8   3  11       12.97       13.72      6.32 o
  -7   3  11       23.29       24.33      5.38 o
  -6   3  11      195.68      198.57     13.49 o
  -5   3  11      182.78      187.92      8.60 o
  -4   3  11       65.60       61.58      4.41 o
  -3   3  11      111.84      120.58      7.08 o
  -2   3  11        3.07        7.10      2.83 o
  -1   3  11      521.36      539.71     30.53 o
   0   3  11      138.88      125.00     15.31 o
   1   3  11      249.46      258.05     23.33 o
   2   3  11       27.72       29.54      8.46 o
   3   3  11       47.56       50.73     11.47 o
   4   3  11        0.05       -0.28      2.75 o
   5   3  11        0.01       -2.81      5.11 o
   6   3  11       45.99       65.51     14.97 o
   7   3  11      234.45      234.96     28.78 o
   8   3  11       18.04        6.48      4.55 o
   9   3  11        0.34        8.92      7.88 o
  10   3  11        7.43        9.31      7.58 o
  -9   4  11        1.68        5.23      7.62 o
  -8   4  11      170.41      193.68     15.63 o
  -7   4  11      122.05      139.83     10.98 o
  -6   4  11        4.39        4.78      3.18 o
  -5   4  11        2.71        2.51      3.74 o
  -4   4  11       24.17       25.46      2.95 o
  -3   4  11       20.96       18.40      2.81 o
  -2   4  11       36.35       38.96      4.22 o
  -1   4  11       19.62       31.15      7.04 o
   0   4  11        0.04       -1.42      2.43 o
   1   4  11       24.62       17.11      6.85 o
   2   4  11      397.82      401.60     17.72 o
   3   4  11        1.98        7.93      5.31 o
   4   4  11        6.74        5.00      4.79 o
   5   4  11       20.60       33.90      9.75 o
   6   4  11       77.32       57.64     13.25 o
   7   4  11       39.31       46.82     12.73 o
   8   4  11        0.31        3.45      6.13 o
   9   4  11        1.24       -4.58      5.06 o
  10   4  11        0.70        3.47      6.80 o
  -9   5  11        4.31        5.41      3.23 o
  -8   5  11        5.07       -0.46      2.70 o
  -7   5  11      253.71      289.27     15.99 o
  -6   5  11      229.42      256.48     14.37 o
  -5   5  11       96.96      105.91      8.67 o
  -4   5  11      203.83      215.20      9.59 o
  -3   5  11       34.84       32.08      3.48 o
  -2   5  11      190.11      194.03     10.74 o
  -1   5  11        6.36        5.51      4.73 o
   0   5  11        1.67        4.66      3.84 o
   1   5  11      164.07      151.86     11.13 o
   2   5  11       66.33       63.09      6.82 o
   3   5  11      429.70      421.96     16.04 o
   4   5  11       35.99       34.49     10.57 o
   5   5  11       48.74       36.05     12.51 o
   6   5  11      110.97       82.02     17.06 o
   7   5  11       17.31       22.48      9.53 o
   8   5  11       21.67       35.52     12.69 o
   9   5  11        3.20        6.06      5.95 o
  10   5  11        2.47        6.56      6.94 o
  -9   6  11        2.12        6.02     10.45 o
  -8   6  11        5.38        1.55      4.23 o
  -7   6  11       10.72       10.26      3.39 o
  -6   6  11        7.25        6.50      2.73 o
  -5   6  11       75.47       71.49      7.06 o
  -4   6  11      320.34      329.22     11.68 o
  -3   6  11       11.92       11.18      2.32 o
  -2   6  11       21.15       17.51      3.55 o
  -1   6  11      107.63      125.73      9.39 o
   0   6  11        3.93        5.03      5.20 o
   1   6  11        0.47        1.60      3.24 o
   2   6  11       20.26       21.60      7.92 o
   3   6  11       41.56       53.02     12.35 o
   4   6  11     1374.73     1282.21     63.02 o
   5   6  11        3.10        2.99      4.55 o
   6   6  11       88.74      109.65     20.95 o
   7   6  11        0.51       -2.61      6.36 o
   8   6  11       20.63       17.71     10.05 o
   9   6  11        8.37       17.50      9.54 o
  -8   7  11       11.54       11.70      4.58 o
  -7   7  11        2.28        3.34      3.30 o
  -6   7  11        3.14       -1.05      2.79 o
  -5   7  11        1.64       -1.44      2.48 o
  -4   7  11        5.50        3.02      2.07 o
  -3   7  11        1.30        1.74      1.71 o
  -2   7  11        3.49        4.84      3.88 o
  -1   7  11       73.06       69.47      6.52 o
   0   7  11       36.64       38.34      4.63 o
   1   7  11        1.36        1.92      4.40 o
   2   7  11       42.03       39.10     10.94 o
   3   7  11       17.67       21.18      8.19 o
   4   7  11       28.62       18.36      7.97 o
   5   7  11       42.82       40.03     12.81 o
   6   7  11       34.19       14.65      8.09 o
   7   7  11       17.98       20.24     11.29 o
   8   7  11        1.57        0.44      4.37 o
   9   7  11        1.46        4.81      4.56 o
  -8   8  11       12.75        7.76      3.96 o
  -7   8  11        3.96        5.79      4.64 o
  -6   8  11       61.68       51.89      8.32 o
  -5   8  11        1.48       -0.81      3.52 o
  -4   8  11       36.15       40.71     11.72 o
  -3   8  11       38.91       39.36      5.89 o
  -2   8  11       13.13       15.02      4.78 o
  -1   8  11        3.59        7.14      5.91 o
   0   8  11       21.35       13.56      5.77 o
   1   8  11        1.23       -4.03      5.00 o
   2   8  11      192.94      186.19     23.84 o
   3   8  11       69.93       63.99     14.37 o
   4   8  11       15.61       14.93      6.02 o
   5   8  11       14.06       11.66      7.54 o
   6   8  11      147.51      132.08     23.36 o
   7   8  11        2.13       -3.80      6.93 o
   8   8  11        3.25       -4.99      4.99 o
  -7   9  11        3.56        4.45      3.51 o
  -6   9  11       20.38       32.73      7.23 o
  -5   9  11        9.45        6.80      2.60 o
  -4   9  11       26.96       34.03      7.66 o
  -3   9  11        1.25        3.33      2.40 o
  -2   9  11       16.77       25.39      4.78 o
  -1   9  11       17.10       13.37      5.60 o
   0   9  11        0.00        2.75      5.12 o
   1   9  11       44.77       29.30      9.94 o
   2   9  11      141.64      165.15     23.38 o
   3   9  11       26.36       18.43      8.55 o
   4   9  11        3.80        5.83      7.14 o
   5   9  11       10.23       -1.22      4.71 o
   6   9  11        2.24       19.64     11.08 o
   7   9  11        0.21       -1.95      3.58 o
   8   9  11        3.92        0.45      4.90 o
  -6  10  11        0.12       -4.09      4.09 o
  -5  10  11        0.88       -2.77      7.34 o
  -4  10  11        1.97       -3.21      4.81 o
  -3  10  11        0.72        2.42      2.49 o
  -2  10  11        2.21        0.56      2.34 o
  -1  10  11       29.77       21.31      9.16 o
   0  10  11       22.09       22.13      9.48 o
   1  10  11        0.39       -1.35      2.84 o
   2  10  11        0.53        7.28      6.29 o
   3  10  11       11.29       11.35      6.93 o
   4  10  11        0.84       16.22      8.50 o
   5  10  11        2.28       -1.60      4.27 o
   6  10  11        0.03       -0.78      3.42 o
   7  10  11       19.50       16.77      9.84 o
  -5  11  11       13.16       12.16      5.80 o
  -4  11  11        9.43       12.58      4.28 o
  -3  11  11        0.28       -0.50      6.95 o
  -2  11  11        4.63        2.94      4.56 o
  -1  11  11        9.03        6.61     14.10 o
   0  11  11        0.61        2.39      4.52 o
   1  11  11        0.01        7.40      5.18 o
   2  11  11        1.22       -1.89      5.16 o
   3  11  11        0.10        2.60      7.29 o
   4  11  11       11.50       26.59     12.51 o
   5  11  11        0.57       10.21      6.87 o
  -3  12  11        0.60        6.50      5.35 o
  -2  12  11        2.95        9.07      7.27 o
  -1  12  11        0.03        2.87      4.83 o
   0  12  11        0.02        0.45      4.59 o
   1  12  11        1.72       -1.53      6.00 o
   2  12  11        0.45        2.38      5.52 o
   3  12  11        0.00       -4.72      4.72 o
  -2  -9  12       42.18       87.04     23.76 o
  -1  -9  12        2.34       12.78     11.02 o
   0  -9  12        0.02       -1.13      5.05 o
   1  -9  12        2.52        4.24      7.36 o
   2  -9  12        0.05       -7.17      7.17 o
   3  -9  12        0.05        5.31      5.21 o
  -4  -8  12        7.51        8.29      7.96 o
  -3  -8  12        0.32        8.59      8.35 o
  -2  -8  12        5.25       21.10     11.76 o
  -1  -8  12        4.41        1.60      5.26 o
   0  -8  12        1.48        0.01      6.15 o
   1  -8  12        0.40       -5.57      7.44 o
   2  -8  12       12.20        7.71      6.48 o
   3  -8  12        1.17        6.91      8.15 o
   4  -8  12        3.11        2.44      5.53 o
   5  -8  12        7.54       18.68     11.94 o
  -6  -7  12        1.92       -4.76      5.93 o
  -5  -7  12       27.89       47.34     10.34 o
  -4  -7  12       10.60        5.57      5.39 o
  -3  -7  12        0.98        6.82      4.06 o
  -2  -7  12       10.66       11.53      8.08 o
  -1  -7  12       22.90       15.30      7.48 o
   0  -7  12       45.14       37.98     13.03 o
   1  -7  12       13.61       32.33     12.60 o
   2  -7  12        1.70        4.79      5.09 o
   3  -7  12        0.03        2.28      7.00 o
   4  -7  12        0.98       -0.81      3.60 o
   5  -7  12       26.28       32.40     13.80 o
   6  -7  12        0.01       -5.98      5.98 o
   7  -7  12       16.10       27.19     13.22 o
  -6  -6  12        0.95        4.49      4.71 o
  -5  -6  12        0.00        1.87      4.36 o
  -4  -6  12       10.59       14.10      5.92 o
  -3  -6  12        8.89       11.40      7.44 o
  -2  -6  12        4.42        6.71      5.99 o
  -1  -6  12        1.33        1.00      5.70 o
   0  -6  12       89.08       74.87     18.08 o
   1  -6  12        0.16       10.37      8.05 o
   2  -6  12        0.01        2.88      3.46 o
   3  -6  12        1.00        4.00      2.83 o
   4  -6  12       11.42       16.22      5.15 o
   5  -6  12       12.05        8.08      4.79 o
   6  -6  12        2.86        2.26      4.04 o
   7  -6  12        3.27        3.02      4.11 o
   8  -6  12        9.83        6.11      6.20 o
  -7  -5  12        1.61        2.94      4.48 o
  -6  -5  12        0.69       -5.10      5.10 o
  -5  -5  12       14.87       15.55      5.26 o
  -4  -5  12       33.40       31.31      7.50 o
  -3  -5  12       11.13       11.82      6.75 o
  -2  -5  12        4.24        2.14      2.74 o
  -1  -5  12       46.66       62.45     15.50 o
   0  -5  12       68.25       66.55     15.89 o
   1  -5  12      228.95      217.80     28.59 o
   2  -5  12        0.25       -1.23      3.39 o
   3  -5  12       48.19       43.86      7.43 o
   4  -5  12        3.59       -0.11      5.52 o
   5  -5  12       12.07       11.17      4.50 o
   6  -5  12        1.55        3.51      3.30 o
   7  -5  12        0.25       -2.85      3.61 o
   8  -5  12        9.82       18.74      6.61 o
  -8  -4  12        1.70       -4.55      4.55 o
  -7  -4  12       33.22       29.76     11.43 o
  -6  -4  12        0.77       -4.84      7.34 o
  -5  -4  12       19.11       14.09      4.84 o
  -4  -4  12        6.14        8.67      4.25 o
  -3  -4  12        7.28        6.33      4.85 o
  -2  -4  12       24.49       23.57      8.64 o
  -1  -4  12        0.02       -0.68      2.33 o
   0  -4  12       14.80       13.91      2.63 o
   1  -4  12       86.76       98.87      8.51 o
   2  -4  12      298.62      312.57     16.47 o
   3  -4  12      206.74      190.13     13.92 o
   4  -4  12       22.57       19.64      5.20 o
   5  -4  12       22.70       17.16      7.90 o
   6  -4  12       45.58       58.48     10.08 o
   7  -4  12       71.46       85.07     12.15 o
   8  -4  12        3.81        0.38      5.71 o
   9  -4  12        0.97        1.92      4.82 o
  -8  -3  12       18.43       20.77     10.91 o
  -7  -3  12        3.20       -9.45      9.45 o
  -6  -3  12       24.75       22.28      8.11 o
  -5  -3  12       17.47       12.14      4.29 o
  -4  -3  12      167.53      173.42     15.57 o
  -3  -3  12       49.72       46.21     10.29 o
  -2  -3  12       49.84       38.35      6.16 o
  -1  -3  12        0.13       -2.85      2.95 o
   0  -3  12       51.74       54.78      7.04 o
   1  -3  12      157.28      173.62      9.40 o
   2  -3  12      438.32      416.63     17.31 o
   3  -3  12       77.65       87.97     14.33 o
   4  -3  12      108.80       96.38     10.15 o
   5  -3  12       41.51       30.10      5.65 o
   6  -3  12        0.20        2.25      3.10 o
   7  -3  12        7.18        2.85      3.46 o
   8  -3  12        2.91        6.78      5.53 o
   9  -3  12        0.06        3.42      3.87 o
  -9  -2  12        0.22        0.05      5.17 o
  -8  -2  12        0.08        2.25      7.39 o
  -7  -2  12       43.95       37.45     11.99 o
  -6  -2  12       42.99       43.99     12.97 o
  -5  -2  12        0.46       -2.12      2.31 o
  -4  -2  12        0.96        9.91      4.37 o
  -3  -2  12        0.08        0.94      3.32 o
  -2  -2  12        5.63        4.74      2.32 o
  -1  -2  12      110.02      106.64      9.97 o
   0  -2  12       10.30       14.40      5.91 o
   1  -2  12      195.83      234.51     26.39 o
   2  -2  12       19.28       21.12      8.99 o
   3  -2  12       40.21       38.97     11.22 o
   4  -2  12       66.10       83.13     17.17 o
   5  -2  12       10.92        7.52      5.18 o
   6  -2  12        3.72        6.60      6.29 o
   7  -2  12       33.70       21.97      9.75 o
   8  -2  12        8.12        8.58      4.62 o
   9  -2  12        5.74       10.49      5.95 o
  10  -2  12        0.64       -0.85      2.96 o
  -9  -1  12        7.62       12.84      9.13 o
  -8  -1  12       50.70       65.45     16.66 o
  -7  -1  12      123.19      148.00     23.62 o
  -6  -1  12       30.89       29.22     10.32 o
  -5  -1  12      135.50      146.36     12.64 o
  -4  -1  12       32.64       33.96      4.99 o
  -3  -1  12      354.56      358.29     19.37 o
  -2  -1  12      418.97      423.53     20.52 o
  -1  -1  12       33.97       32.35      5.89 o
   0  -1  12        0.56        2.50      3.78 o
   1  -1  12        1.02        3.38      3.03 o
   2  -1  12       27.09       24.63      9.12 o
   3  -1  12      107.50      123.89     19.70 o
   4  -1  12      195.04      205.73     26.17 o
   5  -1  12       17.54       10.37      6.75 o
   6  -1  12       24.13       21.82      9.60 o
   7  -1  12        0.19        1.30      2.83 o
   8  -1  12       74.19       53.69     11.07 o
   9  -1  12        0.13       -2.83      7.12 o
  10  -1  12        0.55       -1.41      6.14 o
  -9   0  12        4.33        6.93      9.80 o
  -8   0  12      136.24      178.30     28.12 o
  -7   0  12        6.09       13.83      8.19 o
  -6   0  12      194.67      200.53     25.79 o
  -5   0  12        1.75        2.56      2.59 o
  -4   0  12      113.66      109.32      9.03 o
  -3   0  12        2.87       -1.17      1.77 o
  -2   0  12       12.77        9.87      3.21 o
  -1   0  12       20.86       27.37      5.59 o
   0   0  12       28.67       48.97     11.31 o
   1   0  12        1.01        0.51      3.13 o
   2   0  12       10.43       11.88      6.34 o
   3   0  12        0.10       -0.77      4.95 o
   4   0  12      120.07      104.41     18.66 o
   5   0  12        0.01       -2.61      5.14 o
   6   0  12       12.13       12.58      3.91 o
   7   0  12        0.61       -2.33      8.35 o
   8   0  12        3.90        3.04      3.53 o
   9   0  12        0.38        7.29      7.18 o
  10   0  12       54.62       62.80     17.06 o
  -9   1  12       67.05       82.09     20.67 o
  -8   1  12       13.14        7.88      7.54 o
  -7   1  12      198.72      220.62     28.65 o
  -6   1  12        0.57       -1.53      3.93 o
  -5   1  12      120.29       99.29     11.67 o
  -4   1  12       54.70       56.71      8.75 o
  -3   1  12      209.59      190.43     11.57 o
  -2   1  12      410.97      429.09     21.08 o
  -1   1  12        2.53        7.75     10.05 o
   0   1  12        5.37        6.64      4.82 o
   1   1  12       55.05       52.82     12.49 o
   2   1  12       92.66       85.22     15.57 o
   3   1  12      220.63      234.51     13.80 o
   4   1  12       73.42       54.85      6.11 o
   5   1  12       12.51        9.23      5.07 o
   6   1  12        3.10       -0.02      4.61 o
   7   1  12        3.20        9.78      7.42 o
   8   1  12        9.67        2.39      5.58 o
   9   1  12        2.56        2.06      3.76 o
  10   1  12        0.07        0.20      4.31 o
  -9   2  12       53.74       60.22     16.78 o
  -8   2  12       11.02       24.54     11.23 o
  -7   2  12        1.00       -3.44      6.02 o
  -6   2  12       26.28       31.69      7.04 o
  -5   2  12        5.96        3.81      2.47 o
  -4   2  12       17.81       12.05      3.00 o
  -3   2  12        0.11        1.53      4.34 o
  -2   2  12       91.01       96.72     15.09 o
  -1   2  12       24.60       27.17      3.58 o
   0   2  12       63.98       78.46     13.18 o
   1   2  12       31.80       27.78      2.96 o
   2   2  12        0.58        2.60      1.55 o
   3   2  12       30.55       33.78      5.00 o
   4   2  12        0.10       -1.57      3.40 o
   5   2  12        7.26        5.42      6.34 o
   6   2  12       49.62       32.85     10.45 o
   7   2  12       39.68       50.05     15.00 o
   8   2  12       12.10       15.56      7.92 o
   9   2  12        0.20       -0.22      5.12 o
  10   2  12        0.17        0.77      3.61 o
  -9   3  12       17.06       15.31      9.98 o
  -8   3  12       42.19       61.59     16.02 o
  -7   3  12        1.74        2.00      4.15 o
  -6   3  12       16.94       22.46      5.18 o
  -5   3  12        1.93        0.46      3.88 o
  -4   3  12       13.82       10.30      3.10 o
  -3   3  12       92.22       83.79      6.08 o
  -2   3  12        7.77       12.95      2.79 o
  -1   3  12      284.22      313.86     15.67 o
   0   3  12       90.73       65.91     11.77 o
   1   3  12       83.72       77.74     13.34 o
   2   3  12      356.75      287.37     26.63 o
   3   3  12        8.77       14.04      6.59 o
   4   3  12       11.20       21.75      9.19 o
   5   3  12       72.62       74.13     15.31 o
   6   3  12      209.13      211.55     27.19 o
   7   3  12        2.73       22.08     11.00 o
   8   3  12        6.70        6.68      6.64 o
   9   3  12       24.52       16.21     10.02 o
  10   3  12        2.07       14.74      9.94 o
  -9   4  12        0.34        0.01      3.63 o
  -8   4  12        0.88       -0.15      3.15 o
  -7   4  12       89.69      104.18      9.53 o
  -6   4  12       14.98       14.76      4.66 o
  -5   4  12      138.92      148.87     11.65 o
  -4   4  12      290.18      298.81     11.88 o
  -3   4  12      292.01      251.52     10.80 o
  -2   4  12       58.65       56.53      5.14 o
  -1   4  12      156.00      163.47     17.84 o
   0   4  12      440.82      410.16     30.14 o
   1   4  12       88.77       93.20     14.80 o
   2   4  12        9.65        9.50      3.86 o
   3   4  12      351.98      347.43     31.44 o
   4   4  12       21.97       20.85      8.23 o
   5   4  12       39.67       35.32     12.00 o
   6   4  12       74.86       62.30     14.57 o
   7   4  12      149.97      198.09     27.80 o
   8   4  12       10.35        5.34      5.29 o
   9   4  12       12.39        9.98      8.52 o
  10   4  12        1.06        6.80      5.87 o
  -9   5  12        2.26        9.37      2.82 o
  -8   5  12        0.07        6.94      4.56 o
  -7   5  12       26.29       26.48      5.14 o
  -6   5  12       52.93       60.64      7.09 o
  -5   5  12       75.12       87.03      7.94 o
  -4   5  12       74.06       79.44      6.08 o
  -3   5  12       79.87       80.49      6.11 o
  -2   5  12       12.91       13.11      3.43 o
  -1   5  12       10.65       11.54      7.87 o
   0   5  12        7.58        7.17      4.01 o
   1   5  12       45.32       52.10     11.60 o
   2   5  12       48.96       53.34      6.80 o
   3   5  12       56.60       57.64     12.81 o
   4   5  12      327.25      320.25     31.70 o
   5   5  12      537.88      513.38     42.14 o
   6   5  12       15.76       13.65      5.32 o
   7   5  12      107.07      117.22     21.57 o
   8   5  12        2.55       -1.85      2.83 o
   9   5  12        0.84       -0.69      4.29 o
  10   5  12        0.42        8.36      9.53 o
  -8   6  12        0.09       -3.81      3.81 o
  -7   6  12       10.64        7.55      3.26 o
  -6   6  12       32.34       34.95      5.59 o
  -5   6  12        2.69        1.95      2.07 o
  -4   6  12        0.79        1.56      2.39 o
  -3   6  12        4.53        3.14      3.07 o
  -2   6  12        2.92       -1.26      2.03 o
  -1   6  12       39.60       37.85      5.67 o
   0   6  12        8.21       18.64      7.23 o
   1   6  12        0.70       -0.09      2.93 o
   2   6  12      190.63      190.46     23.31 o
   3   6  12      108.63      121.11     18.93 o
   4   6  12       24.62       28.57     10.66 o
   5   6  12      260.77      265.84     30.83 o
   6   6  12       63.41       84.31     19.00 o
   7   6  12        2.48       19.98     11.12 o
   8   6  12        4.64        5.80      4.56 o
   9   6  12        0.19        5.19      7.81 o
  -8   7  12        2.14        4.40      2.78 o
  -7   7  12        2.92        0.86      2.88 o
  -6   7  12       10.89       14.75      5.42 o
  -5   7  12        1.48        0.18      2.27 o
  -4   7  12        2.74        3.01      2.83 o
  -3   7  12      403.63      423.13     14.85 o
  -2   7  12       48.54       53.66     10.40 o
  -1   7  12        1.95        0.17      2.41 o
   0   7  12        7.65        9.83      2.72 o
   1   7  12       15.89       19.42      6.89 o
   2   7  12       81.19       79.36     15.26 o
   3   7  12       52.88       51.91     13.54 o
   4   7  12       19.01       15.79      8.35 o
   5   7  12      129.42      135.29     22.60 o
   6   7  12       76.58       90.48     19.04 o
   7   7  12       32.32       30.36     12.26 o
   8   7  12        5.78        6.32      7.37 o
   9   7  12        0.02       -7.24      7.36 o
  -7   8  12       18.72       18.00      7.21 o
  -6   8  12       25.74       25.15      6.17 o
  -5   8  12        1.80        0.52      2.79 o
  -4   8  12       92.48      105.31     13.31 o
  -3   8  12       68.87       79.81      8.52 o
  -2   8  12      163.51      166.19     11.98 o
  -1   8  12        2.43       -1.57      2.15 o
   0   8  12       30.01       26.39      8.51 o
   1   8  12        9.40       11.04      6.44 o
   2   8  12       27.21       16.16      5.78 o
   3   8  12       17.94       11.39      5.83 o
   4   8  12        2.93        2.15      4.14 o
   5   8  12       15.42       13.90      8.88 o
   6   8  12        0.99        0.70      4.59 o
   7   8  12        0.07       -1.58      5.78 o
   8   8  12        5.14        4.65      5.60 o
  -6   9  12       13.40       14.44      5.34 o
  -5   9  12        1.19       -3.03      5.86 o
  -4   9  12        3.97       -3.22     15.28 o
  -3   9  12        0.03        1.13      4.81 o
  -2   9  12       15.06       26.09      6.04 o
  -1   9  12      120.85      132.44     19.99 o
   0   9  12        1.89       -1.16      4.37 o
   1   9  12        0.02       -1.13      3.21 o
   2   9  12        1.28        4.04      3.91 o
   3   9  12        2.39        5.09      5.76 o
   4   9  12       42.33       39.59     13.56 o
   5   9  12        6.45       13.63      9.84 o
   6   9  12       10.29       12.09      9.85 o
   7   9  12        5.00        1.44      6.59 o
  -5  10  12        7.24        4.77      3.01 o
  -4  10  12        0.00       -5.19      5.19 o
  -3  10  12        6.91        1.33      3.53 o
  -2  10  12       15.31       11.61      4.53 o
  -1  10  12        2.91       11.50     16.16 o
   0  10  12        0.02       -3.49      4.01 o
   1  10  12       16.78        5.54      5.72 o
   2  10  12        2.14       -1.60      3.00 o
   3  10  12       23.83       41.44     14.56 o
   4  10  12        0.07       -4.23      6.38 o
   5  10  12        2.84       -0.60      3.84 o
   6  10  12        5.66       15.83      9.38 o
  -4  11  12       20.80       12.23      7.29 o
  -3  11  12       12.31       12.52      7.43 o
  -2  11  12        4.04       12.62      7.29 o
  -1  11  12        1.71       11.60      5.68 o
   0  11  12        6.81       16.00      8.10 o
   1  11  12        5.48        4.30      3.87 o
   2  11  12        2.89       -1.99      3.74 o
   3  11  12       13.86        9.19      7.09 o
   4  11  12        0.39        1.11      4.94 o
   5  11  12        1.69        0.05      4.47 o
  -1  12  12        0.34        3.98      7.79 o
   0  12  12        8.40       15.43      8.69 o
   1  12  12        0.49        2.66      3.76 o
   2  12  12        1.95       -1.09      5.74 o
   1  -9  13        1.18        2.00      4.43 o
  -3  -8  13       11.58       21.64      8.78 o
  -2  -8  13       30.87       35.31     12.74 o
  -1  -8  13        2.42      -10.56     10.56 o
   0  -8  13        1.81        4.59      7.38 o
   1  -8  13        2.35        0.13      3.93 o
   2  -8  13        1.81       11.56      9.52 o
   3  -8  13        0.22        2.06      4.97 o
   4  -8  13       38.86       40.40     14.65 o
  -5  -7  13        2.45        0.59      3.16 o
  -4  -7  13       33.24       41.90      9.84 o
  -3  -7  13       22.24       23.75      8.29 o
  -2  -7  13        4.81       -4.63      7.10 o
  -1  -7  13       12.59       15.15      8.13 o
   0  -7  13        0.00       16.73      8.55 o
   1  -7  13        0.07       -2.76      7.69 o
   2  -7  13       44.02       78.06     20.66 o
   3  -7  13        2.00       -5.35      8.63 o
   4  -7  13        2.76       15.24     10.45 o
   5  -7  13        0.79        5.32      4.70 o
   6  -7  13        1.64       10.90      9.06 o
  -6  -6  13        0.27        0.74      4.24 o
  -5  -6  13        6.64        9.36      6.35 o
  -4  -6  13       28.98       47.74     10.42 o
  -3  -6  13        6.85       10.24      5.62 o
  -2  -6  13        1.48       -6.89      6.89 o
  -1  -6  13        2.02        2.70      4.66 o
   0  -6  13        0.87       -1.70      6.25 o
   1  -6  13        1.38       -7.37      7.37 o
   2  -6  13        3.17       15.17     10.03 o
   3  -6  13       35.98       41.61     13.72 o
   4  -6  13        3.19       12.54      9.64 o
   5  -6  13        0.49       -1.85      5.25 o
   6  -6  13       37.63       41.47     16.04 o
   7  -6  13        1.23       -4.66      4.66 o
  -7  -5  13        3.50       10.65      6.03 o
  -6  -5  13        2.60        8.59      6.58 o
  -5  -5  13        0.42        1.37      4.35 o
  -4  -5  13       18.42       10.38      5.64 o
  -3  -5  13        4.93        5.63      4.42 o
  -2  -5  13        1.44       -3.56      3.56 o
  -1  -5  13       25.53       26.71     10.31 o
   0  -5  13       39.11       31.63     11.65 o
   1  -5  13       50.74       43.32     14.26 o
   2  -5  13        0.02        2.20      4.56 o
   3  -5  13       16.04       21.89     11.11 o
   4  -5  13        0.24        3.37      3.32 o
   5  -5  13        0.00       -9.32      9.32 o
   6  -5  13       12.66        2.05      5.95 o
   7  -5  13        3.52       10.10      9.91 o
   8  -5  13       20.24       16.75      8.90 o
  -7  -4  13        0.24        2.65      5.61 o
  -6  -4  13        0.15       -2.47      4.89 o
  -5  -4  13        6.06        8.45      7.25 o
  -4  -4  13       18.47       23.54      6.47 o
  -3  -4  13      190.83      187.88     24.34 o
  -2  -4  13       21.38       26.45     10.34 o
  -1  -4  13        1.74        0.67      4.81 o
   0  -4  13      106.11      103.95      9.34 o
   1  -4  13        2.86        3.21      1.84 o
   2  -4  13      109.64      143.24     23.52 o
   3  -4  13      341.37      326.86     36.38 o
   4  -4  13       10.88        3.73      4.67 o
   5  -4  13       62.74       66.11     17.05 o
   6  -4  13       40.91       45.44     14.85 o
   7  -4  13       27.40       16.79      7.83 o
   8  -4  13        3.44        2.22      5.02 o
  -8  -3  13        3.15       -7.43      7.43 o
  -7  -3  13       11.39       10.84      6.47 o
  -6  -3  13       12.70        4.47      5.92 o
  -5  -3  13       19.35       14.94      5.19 o
  -4  -3  13      164.74      179.97     16.48 o
  -3  -3  13       47.50       42.29     10.82 o
  -2  -3  13        2.96       -0.55      1.83 o
  -1  -3  13      120.44      121.35     11.01 o
   0  -3  13        0.05        1.83      4.12 o
   1  -3  13        6.02        7.83     13.76 o
   2  -3  13      412.63      393.61     37.87 o
   3  -3  13        2.39       -1.43      4.84 o
   4  -3  13      134.49      127.67     11.65 o
   5  -3  13       13.83        7.59      7.72 o
   6  -3  13        9.27        1.55      4.00 o
   7  -3  13       12.21       25.06     10.61 o
   8  -3  13        2.63        3.96      6.69 o
   9  -3  13        2.63        0.70      7.13 o
  -8  -2  13        4.70       12.78      9.12 o
  -7  -2  13        0.05       -7.84      7.84 o
  -6  -2  13       38.65       31.24     10.82 o
  -5  -2  13       11.92        6.15      6.04 o
  -4  -2  13       15.26       13.83      5.61 o
  -3  -2  13      130.78      126.28     12.24 o
  -2  -2  13      330.61      316.59     18.70 o
  -1  -2  13      308.66      264.02     16.62 o
   0  -2  13        4.95       17.06      5.04 o
   1  -2  13        7.23        2.25      4.45 o
   2  -2  13       18.48        9.68      6.16 o
   3  -2  13      222.44      217.95     27.61 o
   4  -2  13        0.87       -0.07      4.70 o
   5  -2  13        0.25        6.76      7.22 o
   6  -2  13       26.54       21.00     10.30 o
   7  -2  13      110.49      122.90     23.12 o
   8  -2  13       71.40       93.81     14.61 o
   9  -2  13       65.43       91.52     14.48 o
  -8  -1  13        3.91        2.72      7.30 o
  -7  -1  13       47.88       42.96     12.36 o
  -6  -1  13       64.01       60.05     15.03 o
  -5  -1  13        2.09        3.60      6.75 o
  -4  -1  13       27.06       24.28      4.58 o
  -3  -1  13       26.15       23.78      5.34 o
  -2  -1  13       22.50       19.43      4.61 o
  -1  -1  13        1.70        6.15      3.62 o
   0  -1  13        0.17       11.86     13.89 o
   1  -1  13       51.70       55.94     13.10 o
   2  -1  13       45.49       38.80     11.58 o
   3  -1  13        2.87        3.40      5.20 o
   4  -1  13        0.56       -3.62      3.62 o
   5  -1  13        6.75        4.83      2.59 o
   6  -1  13       36.64       17.56      7.95 o
   7  -1  13        6.92        0.82      3.13 o
   8  -1  13        1.29        2.57      3.56 o
   9  -1  13       27.53       29.10      8.31 o
  -9   0  13        1.06       -1.24      6.46 o
  -8   0  13        1.60       -2.82      5.90 o
  -7   0  13        0.83        8.16      7.13 o
  -6   0  13       65.42       76.76     17.18 o
  -5   0  13        2.53        4.01      4.57 o
  -4   0  13       23.97       23.85      4.37 o
  -3   0  13        5.48        0.75      2.69 o
  -2   0  13        0.49       -0.70      2.76 o
  -1   0  13        0.85        5.85      3.25 o
   0   0  13      753.86      750.41     45.34 o
   1   0  13        0.48        0.78      4.81 o
   2   0  13      148.52      153.91     22.47 o
   3   0  13        3.50        1.43      3.67 o
   4   0  13        4.29        0.15      3.61 o
   5   0  13        0.00       -0.52      2.88 o
   6   0  13        1.15        0.21      3.69 o
   7   0  13        0.10        0.13      3.91 o
   8   0  13       31.88       40.20     13.92 o
   9   0  13        0.10        4.77      5.50 o
  10   0  13       10.68       18.27     10.60 o
  -9   1  13        4.53        6.44      8.79 o
  -8   1  13       58.14       90.22     20.02 o
  -7   1  13       27.14       54.06     14.85 o
  -6   1  13       25.32       18.65      5.27 o
  -5   1  13       27.87       17.57      4.77 o
  -4   1  13       12.40       12.72      6.39 o
  -3   1  13      284.64      275.16     14.57 o
  -2   1  13      231.73      248.18     16.67 o
  -1   1  13      145.93      162.31     14.80 o
   0   1  13        4.99        4.86      4.43 o
   1   1  13        7.94       16.45      7.84 o
   2   1  13       62.62       75.01     15.09 o
   3   1  13       25.85       30.12     10.13 o
   4   1  13       68.39       72.04     14.36 o
   5   1  13        0.70        0.11      3.52 o
   6   1  13       58.42       36.58     11.17 o
   7   1  13        5.83       -1.80      3.94 o
   8   1  13       38.16       30.05     11.06 o
   9   1  13       17.74       19.53     12.10 o
  10   1  13        0.02       -1.26      5.97 o
  -9   2  13        0.69       -3.67      6.21 o
  -8   2  13        3.86        6.18      5.67 o
  -7   2  13      108.27      127.28     22.24 o
  -6   2  13      105.99       98.07     13.09 o
  -5   2  13        1.09       -2.22      3.10 o
  -4   2  13        3.85        5.04      4.03 o
  -3   2  13       16.09       13.00      3.51 o
  -2   2  13        3.65        9.32      6.75 o
  -1   2  13       95.66      106.29     17.06 o
   0   2  13       49.58       44.85     10.41 o
   1   2  13      112.64       96.33     16.39 o
   2   2  13       30.51       35.36      3.95 o
   3   2  13       44.24       36.72     10.66 o
   4   2  13       37.35       31.42     10.40 o
   5   2  13       28.29       25.75      8.99 o
   6   2  13        0.97       -2.22      4.72 o
   7   2  13       31.01       53.18     15.52 o
   8   2  13       14.52       31.25     11.74 o
   9   2  13        5.80       12.43      6.78 o
  10   2  13        2.83        2.71      4.53 o
  -9   3  13        9.24       -1.25      3.86 o
  -8   3  13        0.12       -0.11      5.73 o
  -7   3  13        7.90        3.90      2.90 o
  -6   3  13      101.55       97.31     14.74 o
  -5   3  13      111.78      116.61     10.00 o
  -4   3  13      258.84      280.96     11.73 o
  -3   3  13       67.61       63.82      5.46 o
  -2   3  13      143.71      146.45      7.90 o
  -1   3  13        1.04       -0.76      1.09 o
   0   3  13      104.16       88.03     14.06 o
   1   3  13        0.61        1.09      2.75 o
   2   3  13      147.82      140.53     19.33 o
   3   3  13      123.29      139.57     20.35 o
   4   3  13        2.63       -1.42      3.76 o
   5   3  13        4.14        3.12      2.50 o
   6   3  13       45.86       76.27     17.16 o
   7   3  13        1.01       12.88      8.15 o
   8   3  13        7.43        8.09      8.07 o
   9   3  13        3.25       -1.98      5.42 o
  10   3  13       25.87       37.60     14.36 o
  -8   4  13        5.36        5.00      5.03 o
  -7   4  13        0.46        2.79      3.23 o
  -6   4  13       26.18       18.07     10.35 o
  -5   4  13       17.91       14.47      3.63 o
  -4   4  13       16.75       16.22      3.22 o
  -3   4  13      113.72       94.79      6.80 o
  -2   4  13      173.43      195.49      9.61 o
  -1   4  13      132.47      123.02     16.15 o
   0   4  13      110.51      117.17     16.91 o
   1   4  13       58.38       49.50     11.18 o
   2   4  13      191.89      222.73     25.07 o
   3   4  13      108.32      119.60     19.17 o
   4   4  13       83.16       98.77     18.34 o
   5   4  13      261.31      300.68     32.08 o
   6   4  13       19.70       24.67     10.66 o
   7   4  13        5.70       12.23      9.55 o
   8   4  13        2.08       13.11      8.43 o
   9   4  13        0.51       -2.09      8.39 o
  -8   5  13        0.85        3.85      3.15 o
  -7   5  13       21.48       24.08      4.98 o
  -6   5  13        3.28        0.85      2.09 o
  -5   5  13       15.09        9.56      4.09 o
  -4   5  13       75.05       71.77      7.73 o
  -3   5  13        7.13        7.88      1.70 o
  -2   5  13       37.94       35.24      5.27 o
  -1   5  13       19.08       12.51      9.75 o
   0   5  13       84.53       75.74     13.81 o
   1   5  13        3.08       11.07      6.47 o
   2   5  13      106.90       90.84     16.40 o
   3   5  13      110.10      109.00     18.66 o
   4   5  13       48.26       53.29     13.15 o
   5   5  13        0.64       -7.38      8.12 o
   6   5  13        0.27        0.06      3.72 o
   7   5  13        1.99        6.04      6.22 o
   8   5  13        5.40       -6.56      7.67 o
   9   5  13        7.59        1.67      5.45 o
  -8   6  13        3.15        5.02      3.11 o
  -7   6  13        0.23        1.01      2.74 o
  -6   6  13        0.20       -1.57      2.20 o
  -5   6  13       27.43       21.99      3.74 o
  -4   6  13       72.25       54.27      9.08 o
  -3   6  13      128.26      123.55      8.12 o
  -2   6  13       50.98       48.99      6.10 o
  -1   6  13       44.03       40.24      6.41 o
   0   6  13        0.05        1.26      3.25 o
   1   6  13       26.26       26.36      8.33 o
   2   6  13      139.58      140.52     21.11 o
   3   6  13        9.77       11.29      8.06 o
   4   6  13      620.27      664.49     47.90 o
   5   6  13      108.65       77.74     17.26 o
   6   6  13       20.27       34.27     12.47 o
   7   6  13       32.30       25.02     11.06 o
   8   6  13       19.52       27.54     12.59 o
   9   6  13        5.32        0.51      5.56 o
  -7   7  13        6.10        9.50      3.23 o
  -6   7  13        2.31        1.10      3.13 o
  -5   7  13        0.02        2.44      5.70 o
  -4   7  13        3.49        0.77      2.29 o
  -3   7  13        1.81        6.71      7.94 o
  -2   7  13       30.04       29.56      7.10 o
  -1   7  13        0.15        1.19      2.88 o
   0   7  13        4.25        0.24      3.31 o
   1   7  13        0.29       -1.60      4.16 o
   2   7  13       62.38       56.87     13.71 o
   3   7  13        3.55        2.47      3.45 o
   4   7  13        3.80        1.03      4.56 o
   5   7  13        7.52       11.36      8.21 o
   6   7  13        6.08       13.37      9.15 o
   7   7  13       83.84       80.31     19.27 o
   8   7  13       11.30       18.79     10.67 o
  -7   8  13        3.76        7.38      3.77 o
  -6   8  13        7.48        7.78      3.69 o
  -5   8  13       16.75       17.00      3.88 o
  -4   8  13        0.05        0.09      3.40 o
  -3   8  13       32.06       46.27     12.95 o
  -2   8  13        0.01        2.39      4.25 o
  -1   8  13        3.63        1.44      2.30 o
   0   8  13      136.35      103.20     17.47 o
   1   8  13       20.97       22.96      8.55 o
   2   8  13       27.21       15.58      7.22 o
   3   8  13        4.38       -1.13      5.19 o
   4   8  13       11.71       14.88      7.60 o
   5   8  13        8.72        6.09      5.94 o
   6   8  13       38.31       48.31     14.73 o
   7   8  13        1.08       -0.79      4.24 o
   8   8  13        6.61        6.74      8.27 o
  -6   9  13       14.56       20.44      5.50 o
  -5   9  13        0.09        1.53      3.05 o
  -4   9  13        0.00        9.07     15.29 o
  -3   9  13        0.83        3.62      4.86 o
  -2   9  13       59.45       71.86     10.98 o
  -1   9  13       19.03       36.15     25.95 o
   0   9  13        4.46       11.09      6.37 o
   1   9  13       64.23       53.83     13.47 o
   2   9  13        6.58        3.99      4.46 o
   3   9  13       10.22       12.35      7.51 o
   4   9  13        1.28        0.59      2.99 o
   5   9  13       15.74       13.35      7.42 o
   6   9  13        2.73        4.43      4.69 o
   7   9  13        2.67        7.48      6.57 o
  -5  10  13        4.12        7.87      4.68 o
  -4  10  13       11.29       10.39      3.71 o
  -3  10  13        2.99        0.97      5.20 o
  -2  10  13        7.92        3.54      3.90 o
  -1  10  13       19.37       33.25     22.46 o
   0  10  13       28.64       19.87      8.55 o
   1  10  13       64.74       75.29     16.39 o
   2  10  13        4.31       11.01      7.37 o
   3  10  13        2.33        2.41      4.77 o
   4  10  13        1.87        9.97      7.99 o
   5  10  13        7.66        5.91      8.07 o
   6  10  13        0.87       -5.31      6.75 o
  -3  11  13       10.50        9.67      9.04 o
  -2  11  13        3.07       24.76     12.64 o
  -1  11  13        1.50        5.35      5.39 o
   0  11  13       26.39       35.33     11.71 o
   1  11  13       11.89       14.27      7.99 o
   2  11  13        0.10       -1.18      5.50 o
   3  11  13       10.70       19.09      9.86 o
   4  11  13        1.50        1.33      5.39 o
  -1  -8  14       25.06       23.84     11.76 o
   0  -8  14        0.61        4.18      8.15 o
   1  -8  14        0.00       -5.01      7.30 o
   2  -8  14       11.10       17.40     11.48 o
   3  -8  14        0.05        0.59      4.88 o
  -3  -7  14        0.55        4.26     11.38 o
  -2  -7  14        1.66       24.85     12.23 o
  -1  -7  14        1.75       10.68      8.51 o
   0  -7  14        2.53      -10.69     10.69 o
   1  -7  14        1.28        6.39      7.21 o
   2  -7  14        5.25       15.31     11.01 o
   3  -7  14       18.58       20.70     11.35 o
   4  -7  14        7.12        1.67      6.24 o
   5  -7  14        7.68       -7.52      8.50 o
  -5  -6  14        0.28       -3.53      5.06 o
  -4  -6  14       16.54       37.25      9.38 o
  -3  -6  14        0.54        3.76     10.05 o
  -2  -6  14       25.85       17.79     10.43 o
  -1  -6  14       21.00       35.28     13.09 o
   0  -6  14        1.07       -0.07      4.62 o
   1  -6  14        8.98        6.77      7.93 o
   2  -6  14       74.87       66.38     17.44 o
   3  -6  14        0.16        3.77      6.54 o
   4  -6  14        2.07        3.92      7.92 o
   5  -6  14        5.24       10.29      7.89 o
   6  -6  14        8.14        6.82      7.87 o
  -6  -5  14        0.00       -1.79      4.48 o
  -5  -5  14       10.01        9.75      8.32 o
  -4  -5  14        0.03        2.40      6.11 o
  -3  -5  14       17.54       20.33      9.32 o
  -2  -5  14       39.09       46.68     15.21 o
  -1  -5  14        0.05       -4.13      6.95 o
   0  -5  14       27.99       33.78     11.73 o
   1  -5  14        1.31        2.40      4.06 o
   2  -5  14        0.08        0.06      6.41 o
   3  -5  14        3.60       16.65     10.00 o
   4  -5  14        0.11        3.22      6.09 o
   5  -5  14        3.09        6.21      4.32 o
   6  -5  14        0.01       -1.65      6.67 o
   7  -5  14       10.55       24.21     11.29 o
  -6  -4  14        0.58        4.37      4.36 o
  -5  -4  14        3.49       -0.51      4.66 o
  -4  -4  14       13.64        8.35      5.19 o
  -3  -4  14       33.46       38.18     11.93 o
  -2  -4  14       34.26       47.78     12.99 o
  -1  -4  14       24.89       13.34      7.20 o
   0  -4  14        7.85        4.70      4.06 o
   1  -4  14      105.25      131.39     22.52 o
   2  -4  14       58.50       56.74     15.01 o
   3  -4  14       33.77       20.13      9.45 o
   4  -4  14       25.17       29.49     13.40 o
   5  -4  14        0.55        3.85      6.83 o
   6  -4  14        0.82       -1.96      6.10 o
   7  -4  14        9.35        5.94      5.30 o
   8  -4  14        3.77       16.67      8.98 o
  -7  -3  14        0.12        7.07      7.93 o
  -6  -3  14        3.18       -0.37      5.34 o
  -5  -3  14        3.51       -0.14      3.93 o
  -4  -3  14        0.16        1.19      7.46 o
  -3  -3  14       27.38       17.83      7.70 o
  -2  -3  14      143.40      141.91     12.88 o
  -1  -3  14       80.62       80.19     17.15 o
   0  -3  14       35.10       30.24      6.03 o
   1  -3  14       67.42       89.58     15.57 o
   2  -3  14        3.73       -0.72      5.07 o
   3  -3  14        1.35        3.36      5.62 o
   4  -3  14      151.50      142.29     24.76 o
   5  -3  14        7.86       11.43      8.77 o
   6  -3  14       61.86       65.53     17.03 o
   7  -3  14        4.26        4.61      5.31 o
   8  -3  14        0.61       -1.18      4.37 o
  -7  -2  14        5.59        4.52      6.08 o
  -6  -2  14        3.05       -1.69      5.44 o
  -5  -2  14       53.54       54.68     14.26 o
  -4  -2  14       48.30       49.08      6.75 o
  -3  -2  14      160.84      145.32     13.57 o
  -2  -2  14      184.21      189.87     15.05 o
  -1  -2  14       86.14       69.09     17.84 o
   0  -2  14      404.11      447.93     22.48 o
   1  -2  14      195.11      223.63     28.41 o
   2  -2  14        7.48       10.69      8.63 o
   3  -2  14        5.92       10.79      8.54 o
   4  -2  14      139.13      129.41     23.26 o
   5  -2  14        8.55       10.75      8.68 o
   6  -2  14       38.17       30.49     11.54 o
   7  -2  14       14.70       18.39     10.10 o
   8  -2  14        3.12        7.57      4.99 o
   9  -2  14        0.06        1.11      4.40 o
  -8  -1  14        1.17       -0.25      4.15 o
  -7  -1  14       31.31       30.26     10.52 o
  -6  -1  14       49.63       38.78     11.94 o
  -5  -1  14       31.29       24.15      9.85 o
  -4  -1  14       77.27       68.55      8.14 o
  -3  -1  14      176.59      187.59     15.16 o
  -2  -1  14       36.02       35.46      6.58 o
  -1  -1  14      165.10      168.94     14.02 o
   0  -1  14      856.11      912.68     32.37 o
   1  -1  14       68.28       76.17     16.34 o
   2  -1  14      104.29      106.36     19.31 o
   3  -1  14       66.47       62.74     15.40 o
   4  -1  14       17.75       20.85      9.43 o
   5  -1  14        0.00        4.35      4.87 o
   6  -1  14       79.49       70.63     18.64 o
   7  -1  14       10.42       15.49      6.44 o
   8  -1  14        1.40        3.59      3.70 o
   9  -1  14        4.76       14.49      6.27 o
  -8   0  14       44.88       56.90     16.51 o
  -7   0  14        0.05       -2.16      6.04 o
  -6   0  14       30.67       43.51     13.56 o
  -5   0  14        1.39        3.82      3.49 o
  -4   0  14       33.76       40.94      6.54 o
  -3   0  14        8.26        5.31      4.27 o
  -2   0  14       85.70       75.31      9.42 o
  -1   0  14        5.62       17.81      8.40 o
   0   0  14      610.32      674.43     44.84 o
   1   0  14        3.03        2.63      4.28 o
   2   0  14       49.26       40.58     12.67 o
   3   0  14        0.68       -6.62      7.02 o
   4   0  14        0.15       -1.09      6.22 o
   5   0  14        1.40        2.36      2.71 o
   6   0  14        8.51        1.30      3.45 o
   7   0  14        0.48       -0.92      8.05 o
   8   0  14       24.87       16.24     10.09 o
   9   0  14        0.03       10.43      8.91 o
  -8   1  14        3.95        8.93      7.72 o
  -7   1  14      136.52      137.69     23.19 o
  -6   1  14       55.82       54.08      9.88 o
  -5   1  14        5.15        1.10      3.44 o
  -4   1  14       43.91       46.74      8.32 o
  -3   1  14       96.40      107.68     38.84 o
  -2   1  14        0.01        5.61      5.72 o
  -1   1  14      110.95      118.44     17.40 o
   0   1  14      203.83      233.49     25.73 o
   1   1  14      144.92      140.67     20.50 o
   2   1  14      224.81      211.42     25.99 o
   3   1  14        8.52        8.65      5.89 o
   4   1  14        6.45       10.71      4.62 o
   5   1  14        8.74        6.12      7.80 o
   6   1  14        7.31       10.15      6.06 o
   7   1  14        1.79        6.37      4.78 o
   8   1  14        4.09        5.49      5.86 o
   9   1  14       18.28        8.94      7.22 o
  -8   2  14        0.44        4.46      5.83 o
  -7   2  14        0.01        2.58      3.28 o
  -6   2  14       33.88       32.17      7.86 o
  -5   2  14       28.36       21.71      5.30 o
  -4   2  14       47.95       45.51      6.58 o
  -3   2  14       96.44       82.67      8.25 o
  -2   2  14      192.61      192.75     15.28 o
  -1   2  14      341.23      345.14     20.57 o
   0   2  14        5.77        9.54      5.74 o
   1   2  14       74.45       75.95     14.26 o
   2   2  14       22.36       12.24      6.68 o
   3   2  14      168.26      148.61     21.56 o
   4   2  14        1.16        9.39      5.87 o
   5   2  14        0.00       -3.53      5.77 o
   6   2  14       32.46       28.00     10.18 o
   7   2  14      118.82      109.56     21.29 o
   8   2  14       58.97       67.50     17.71 o
   9   2  14       57.50       50.86     15.39 o
  -8   3  14       11.74       29.06     12.82 o
  -7   3  14       34.80       41.93      9.33 o
  -6   3  14       20.69       23.14      7.15 o
  -5   3  14        0.13       -4.53      5.05 o
  -4   3  14      186.82      188.55     12.17 o
  -3   3  14      124.12      117.48      7.53 o
  -2   3  14        1.85        2.75      2.96 o
  -1   3  14       19.50       20.72      3.21 o
   0   3  14      113.62      104.20      6.48 o
   1   3  14      100.69       99.31     16.41 o
   2   3  14       41.26       47.00     11.50 o
   3   3  14       16.31       22.32      9.13 o
   4   3  14      241.04      215.50     26.66 o
   5   3  14       60.70       60.27     15.31 o
   6   3  14        2.29        7.23      7.23 o
   7   3  14        0.45        7.78      6.73 o
   8   3  14        2.96       -3.33      7.33 o
   9   3  14        1.42        5.59      4.82 o
  -8   4  14        4.04       -0.74      4.25 o
  -7   4  14       40.85       50.51     10.39 o
  -6   4  14        9.21        7.48      3.03 o
  -5   4  14       24.49       15.64      3.89 o
  -4   4  14       17.03       12.48      5.17 o
  -3   4  14       44.08       45.85      4.79 o
  -2   4  14       24.72       22.44      3.77 o
  -1   4  14        3.31        6.30      2.31 o
   0   4  14       21.81       36.87      9.82 o
   1   4  14       66.99       69.14     13.76 o
   2   4  14      307.91      354.52     32.47 o
   3   4  14      273.01      248.07     28.46 o
   4   4  14       17.81       16.76      9.45 o
   5   4  14       27.93       22.46     10.11 o
   6   4  14       37.28       49.63     14.80 o
   7   4  14       68.56       82.36     19.09 o
   8   4  14        3.25        7.87      5.56 o
   9   4  14        0.00        4.95      8.80 o
  -8   5  14        0.68        3.06      3.57 o
  -7   5  14        0.84        0.07      3.07 o
  -6   5  14        3.39        4.79      3.17 o
  -5   5  14       13.78       10.11      2.62 o
  -4   5  14       14.64       12.47      3.01 o
  -3   5  14       17.44       16.84      3.02 o
  -2   5  14      233.68      226.46     10.84 o
  -1   5  14       73.63       74.23     13.17 o
   0   5  14       59.93       60.65     12.64 o
   1   5  14       61.12       51.84     12.47 o
   2   5  14        3.63       -2.05      4.86 o
   3   5  14      157.61      164.52     23.06 o
   4   5  14      205.50      215.15     27.38 o
   5   5  14        2.96        1.82      3.92 o
   6   5  14       11.92       11.20      4.66 o
   7   5  14       19.99       19.14      9.17 o
   8   5  14        0.00       -7.32      7.32 o
   9   5  14        0.09       -5.61      8.04 o
  -7   6  14       14.48       16.13      7.02 o
  -6   6  14        1.05       -0.16      2.16 o
  -5   6  14       96.54      104.15     10.45 o
  -4   6  14       21.09       14.91      3.89 o
  -3   6  14       85.01       85.50      7.00 o
  -2   6  14       98.35      100.86      8.82 o
  -1   6  14       70.94       53.40      8.75 o
   0   6  14       26.08       40.05     10.64 o
   1   6  14       44.59       45.20     12.18 o
   2   6  14       76.93       49.98     12.67 o
   3   6  14        0.88        0.23      2.91 o
   4   6  14        0.98        2.48      3.88 o
   5   6  14       67.77       64.48     16.38 o
   6   6  14       74.35       73.13     17.51 o
   7   6  14        2.42        0.70      3.73 o
   8   6  14        5.71       10.62      6.75 o
  -7   7  14        5.26       -0.39      2.88 o
  -6   7  14       18.23       18.76      4.89 o
  -5   7  14       21.69       23.37      5.51 o
  -4   7  14       70.14       77.10     13.37 o
  -3   7  14        5.83        2.80      6.57 o
  -2   7  14       15.80       26.64      6.91 o
  -1   7  14       14.73       11.29      5.70 o
   0   7  14       45.85       32.86      9.81 o
   1   7  14        3.76       15.24      7.61 o
   2   7  14       84.78      111.13     19.29 o
   3   7  14        0.08        3.26      5.99 o
   4   7  14       23.80       21.72      9.60 o
   5   7  14       46.37       56.57     15.39 o
   6   7  14       46.34       47.37     14.45 o
   7   7  14        0.48       10.68     10.37 o
   8   7  14        2.03       -3.70      6.87 o
  -6   8  14        6.18       15.62      5.33 o
  -5   8  14        1.08        1.63      2.66 o
  -4   8  14        3.57        2.85      5.29 o
  -3   8  14       55.15       67.21     16.72 o
  -2   8  14       13.28       22.06     11.93 o
  -1   8  14        0.03       -2.72      3.49 o
   0   8  14       26.44       27.93      9.11 o
   1   8  14        6.00        9.76      7.00 o
   2   8  14       30.70       27.25     10.82 o
   3   8  14       12.76       16.98      8.80 o
   4   8  14        0.23        0.81      4.84 o
   5   8  14       40.28       42.55     13.29 o
   6   8  14        4.47       -3.68      4.91 o
   7   8  14       23.05       28.71     12.02 o
  -5   9  14        1.02        3.30      4.94 o
  -4   9  14        5.83        9.48      5.87 o
  -3   9  14        1.10       -6.43      6.43 o
  -2   9  14       36.75       69.48     13.69 o
  -1   9  14       42.22       40.65      8.66 o
   0   9  14       13.14       25.37      9.86 o
   1   9  14       20.22       27.48     10.14 o
   2   9  14        0.96        4.83      5.22 o
   3   9  14        0.63        1.86      4.76 o
   4   9  14       38.49       67.35     17.38 o
   5   9  14        3.10        7.44      6.67 o
   6   9  14        1.41        3.48      7.28 o
  -4  10  14        0.12       -7.49      7.69 o
  -3  10  14        9.33        6.28      5.76 o
  -2  10  14        4.52       16.95     10.84 o
  -1  10  14       31.45       41.39      8.77 o
   0  10  14        2.92        3.82      4.42 o
   1  10  14        0.06       -1.19      3.44 o
   2  10  14        0.95        8.19      5.66 o
   3  10  14       49.95       69.61     18.04 o
   4  10  14        0.59       13.04      9.25 o
   5  10  14        3.44        9.06      7.52 o
  -2  11  14        1.92       11.87     10.44 o
  -1  11  14        1.98        3.20     13.96 o
   0  11  14        4.15       11.12      6.38 o
   1  11  14       36.08       63.32     17.03 o
   2  11  14        5.27       20.83     10.55 o
   3  11  14       36.02       41.90     14.62 o
  -2  -7  15        0.09        7.40      8.72 o
  -1  -7  15       25.53       48.57     17.30 o
   0  -7  15        0.15       -4.71      6.04 o
   1  -7  15        4.50        0.60      3.91 o
   2  -7  15       21.10       19.43     10.15 o
   3  -7  15       19.46       26.02     12.07 o
  -4  -6  15       14.11       19.02     11.78 o
  -3  -6  15        6.13       16.36     17.83 o
  -2  -6  15        1.78        2.71      5.70 o
  -1  -6  15        0.11       -2.97      4.25 o
   0  -6  15        2.02        8.06      8.53 o
   1  -6  15       19.58       22.00     10.94 o
   2  -6  15        2.24        4.64      7.00 o
   3  -6  15       26.59       36.20     13.92 o
   4  -6  15        0.29       21.42     13.62 o
   5  -6  15        0.52       -5.26      6.00 o
  -5  -5  15        1.94        1.49      5.91 o
  -4  -5  15        0.37        3.85      7.66 o
  -3  -5  15        7.59        1.80      4.24 o
  -2  -5  15        1.34        1.82      4.55 o
  -1  -5  15        1.62        0.38      5.50 o
   0  -5  15        4.28       18.54     11.43 o
   1  -5  15       40.38       40.09     13.69 o
   2  -5  15       11.50        7.10      7.17 o
   3  -5  15        0.94       -2.66      4.80 o
   4  -5  15        0.94       -5.55      7.69 o
   5  -5  15        5.69       14.97      6.58 o
   6  -5  15       37.52       53.10     18.48 o
  -6  -4  15        0.34       -5.13      6.16 o
  -5  -4  15        9.75        5.59      5.90 o
  -4  -4  15        0.74        7.07      4.98 o
  -3  -4  15       22.36       19.70      8.06 o
  -2  -4  15       13.59        9.41      4.99 o
  -1  -4  15        4.76       22.57     10.24 o
   0  -4  15        6.61        1.69      4.21 o
   1  -4  15        4.80        4.01      7.13 o
   2  -4  15        5.09        1.63      4.95 o
   3  -4  15        4.79       -5.37      5.65 o
   4  -4  15        1.07       -2.66      6.44 o
   5  -4  15       22.96       24.29     13.26 o
   6  -4  15        0.03       -5.39      6.20 o
   7  -4  15        0.15       -5.50      6.99 o
  -6  -3  15        0.13       -9.88      9.88 o
  -5  -3  15       52.84       77.10     18.09 o
  -4  -3  15       75.23       78.61     11.92 o
  -3  -3  15        8.62        3.09      4.78 o
  -2  -3  15        5.21        9.07      3.71 o
  -1  -3  15        0.01       -0.83      2.95 o
   0  -3  15      109.41      110.86     11.36 o
   1  -3  15        0.61        8.26      3.93 o
   2  -3  15      164.31      184.05     27.97 o
   3  -3  15       78.17       81.63     19.07 o
   4  -3  15        3.35        0.59      5.08 o
   5  -3  15        0.04        2.94      5.58 o
   6  -3  15       19.84       23.55     12.64 o
   7  -3  15        0.01       -5.13      6.04 o
   8  -3  15        0.56        0.83      7.75 o
  -7  -2  15        0.11       -2.72      4.90 o
  -6  -2  15        0.47        1.03      5.45 o
  -5  -2  15        3.40       -0.45      5.52 o
  -4  -2  15       22.41       16.48      4.17 o
  -3  -2  15       38.11       41.64      7.58 o
  -2  -2  15        4.27        1.28      3.90 o
  -1  -2  15       21.06       16.92      6.85 o
   0  -2  15       41.18       52.73      8.60 o
   1  -2  15       10.44       16.27      9.44 o
   2  -2  15       90.02       99.83     20.14 o
   3  -2  15       64.52       66.50     17.43 o
   4  -2  15        7.17        4.80      5.34 o
   5  -2  15        0.24        2.18      4.24 o
   6  -2  15        3.40        5.54      7.37 o
   7  -2  15        1.21       -1.98      6.79 o
   8  -2  15       18.23       17.07      6.57 o
  -7  -1  15        0.91        3.82      5.29 o
  -6  -1  15        2.13        7.49      8.09 o
  -5  -1  15        0.10       -0.29      3.90 o
  -4  -1  15        0.90        0.45      2.11 o
  -3  -1  15       35.01       30.68      6.21 o
  -2  -1  15       52.25       52.14      8.07 o
  -1  -1  15      267.74      289.17     19.04 o
   0  -1  15       10.02       20.61      7.11 o
   1  -1  15        4.11       12.31      8.05 o
   2  -1  15      283.54      296.91     33.34 o
   3  -1  15       13.40       31.28     12.28 o
   4  -1  15        8.89       20.51      8.58 o
   5  -1  15        0.39        3.16      4.11 o
   6  -1  15        1.60        7.29      6.65 o
   7  -1  15      104.36      101.84     15.45 o
   8  -1  15       17.14       18.74      7.85 o
  -7   0  15        1.04       -2.72      7.08 o
  -6   0  15       32.46       33.90     10.96 o
  -5   0  15        0.27       -1.23      3.02 o
  -4   0  15        4.50        4.70      2.89 o
  -3   0  15        0.06       -2.04      4.69 o
  -2   0  15      141.21      134.60     13.26 o
  -1   0  15        9.59        8.75      6.85 o
   0   0  15      195.46      229.17     30.73 o
   1   0  15       12.30        6.89      5.47 o
   2   0  15      305.44      324.05     34.45 o
   3   0  15        0.15       -0.33      4.85 o
   4   0  15       93.73       89.13     18.75 o
   5   0  15        0.49        6.48      6.19 o
   6   0  15       28.28       25.33      8.08 o
   7   0  15        0.97        5.43      5.96 o
   8   0  15       18.06        3.87      5.96 o
   9   0  15        0.01       13.00      8.42 o
  -7   1  15       12.30       -0.94      5.44 o
  -6   1  15        0.98        3.55      3.19 o
  -5   1  15       18.40       22.44      5.99 o
  -4   1  15       32.17       26.31      6.65 o
  -3   1  15       34.64       44.20      7.62 o
  -2   1  15       78.90       81.94     12.74 o
  -1   1  15      465.79      500.59     25.66 o
   0   1  15      409.90      466.93     38.03 o
   1   1  15       53.61       57.85     13.88 o
   2   1  15       17.31       30.88     10.90 o
   3   1  15       76.73       72.95     16.66 o
   4   1  15       56.83       44.15      8.86 o
   5   1  15        2.31       -1.03      3.24 o
   6   1  15       21.58       19.62      9.68 o
   7   1  15       72.03       66.69     16.37 o
   8   1  15       18.56       16.28      9.62 o
   9   1  15        2.28       -3.48      6.98 o
  -7   2  15        3.70       15.15      7.43 o
  -6   2  15        4.40       -0.47      2.62 o
  -5   2  15       39.68       35.45      7.67 o
  -4   2  15       35.24       25.03      4.31 o
  -3   2  15       84.97       88.57      8.67 o
  -2   2  15      154.36      153.14     14.32 o
  -1   2  15      169.20      169.19     26.94 o
   0   2  15      390.61      461.92     35.92 o
   1   2  15      391.73      420.67     35.82 o
   2   2  15        3.74        1.48      5.00 o
   3   2  15        4.46        1.55      5.15 o
   4   2  15      113.04      100.78     19.02 o
   5   2  15        7.67        2.48      4.70 o
   6   2  15       37.74       36.42     12.40 o
   7   2  15       15.27       23.04     11.59 o
   8   2  15       12.11        7.70      5.92 o
   9   2  15        0.27        3.82      7.02 o
  -7   3  15        1.05        2.98      3.79 o
  -6   3  15        5.09       -3.13      3.47 o
  -5   3  15       30.04       31.09      6.51 o
  -4   3  15       86.71       94.06     16.40 o
  -3   3  15        0.07        0.29      2.15 o
  -2   3  15       42.99       44.31      6.33 o
  -1   3  15      191.48      220.51     20.17 o
   0   3  15        6.51       22.30      8.49 o
   1   3  15       59.61       54.91     12.90 o
   2   3  15      353.85      363.46     33.01 o
   3   3  15        8.73        1.94      3.66 o
   4   3  15        3.52        5.49      4.26 o
   5   3  15        0.63        2.81      3.03 o
   6   3  15       13.27       20.82      9.15 o
   7   3  15       16.39       12.30      7.06 o
   8   3  15        2.26        5.20      6.37 o
   9   3  15        0.25        5.10      6.51 o
  -7   4  15        1.09        4.03      7.39 o
  -6   4  15        0.24        0.18      3.21 o
  -5   4  15        0.84        0.97      2.29 o
  -4   4  15        0.02        1.95      3.35 o
  -3   4  15      238.76      225.59     13.83 o
  -2   4  15       21.59       25.46      4.84 o
  -1   4  15        1.86       16.84     16.93 o
   0   4  15      170.10      206.18     23.68 o
   1   4  15        0.52       -5.63      5.63 o
   2   4  15       95.90      116.70     18.89 o
   3   4  15      331.77      380.82     35.98 o
   4   4  15       13.79        5.69      7.66 o
   5   4  15       72.89       78.85     17.66 o
   6   4  15       50.24       53.29     15.07 o
   7   4  15       40.48       49.99     15.58 o
   8   4  15        5.51        3.88      3.15 o
  -7   5  15        0.40        8.25      6.26 o
  -6   5  15        1.29        3.59      2.75 o
  -5   5  15       16.29       15.61      5.69 o
  -4   5  15        3.26        1.01      3.16 o
  -3   5  15        0.46        2.38      2.22 o
  -2   5  15       39.82       39.04      5.95 o
  -1   5  15        0.39        2.05      9.51 o
   0   5  15        5.58        2.25      3.66 o
   1   5  15      153.34      150.85     21.33 o
   2   5  15        3.67        2.51      3.28 o
   3   5  15        4.88        4.91      4.82 o
   4   5  15        1.67       18.65      9.08 o
   5   5  15        2.22        2.20      3.98 o
   6   5  15       29.75       23.24     10.62 o
   7   5  15        2.73       -1.48      4.82 o
   8   5  15       35.83       34.75     12.92 o
  -7   6  15        0.72       22.82      9.99 o
  -6   6  15        0.04       -2.50      4.02 o
  -5   6  15       15.97       -1.48     10.30 o
  -4   6  15       28.04       21.77      5.78 o
  -3   6  15        0.11       -1.75      2.12 o
  -2   6  15        9.72       10.48      3.36 o
  -1   6  15        0.95        3.68      3.60 o
   0   6  15      104.77       79.34     14.96 o
   1   6  15        2.73        0.01      2.85 o
   2   6  15        0.16       -0.95      4.33 o
   3   6  15        0.41        4.01      5.61 o
   4   6  15        4.60        1.28      3.83 o
   5   6  15        5.56        6.65      6.42 o
   6   6  15        5.68        9.40      7.51 o
   7   6  15        4.86       -8.23      8.23 o
   8   6  15       10.29       10.44      7.54 o
  -6   7  15        3.80        5.15      6.86 o
  -5   7  15        0.71       -2.85     10.44 o
  -4   7  15       28.38       29.87     10.83 o
  -3   7  15        7.74       14.26      8.89 o
  -2   7  15        0.88       11.53      5.44 o
  -1   7  15        4.12       22.01     17.17 o
   0   7  15       65.46       83.78     16.08 o
   1   7  15        3.71        1.81      4.51 o
   2   7  15       17.85       16.51      8.52 o
   3   7  15        0.64       -1.78      3.66 o
   4   7  15        3.17        4.48      6.24 o
   5   7  15        0.55       11.85      8.90 o
   6   7  15        0.73       -3.31      5.00 o
   7   7  15       73.31       79.01     20.65 o
  -5   8  15        1.53      -10.03     10.03 o
  -4   8  15        3.52        1.56      8.17 o
  -3   8  15        1.56        6.64      6.40 o
  -2   8  15       70.60      103.08     20.37 o
  -1   8  15        1.98        4.39     10.74 o
   0   8  15       42.38       39.21     11.33 o
   1   8  15       14.75       18.26      9.07 o
   2   8  15       10.07        5.26      5.61 o
   3   8  15        1.30       -1.04      3.54 o
   4   8  15       22.93       34.30     13.06 o
   5   8  15        1.30        1.96      5.64 o
   6   8  15        6.45       10.21      8.49 o
  -4   9  15        3.81       -9.26      9.26 o
  -3   9  15       19.31       23.75     10.99 o
  -2   9  15        0.01       16.98     11.59 o
  -1   9  15        0.45        8.23     22.42 o
   0   9  15        3.97        2.04      3.60 o
   1   9  15        1.04        5.86      6.24 o
   2   9  15       10.92       10.08      7.61 o
   3   9  15       38.99       40.91     13.45 o
   4   9  15        8.44       11.25      6.17 o
   5   9  15        0.54       -4.35      7.39 o
  -3  10  15       10.86       -1.20      5.15 o
  -2  10  15        1.65        3.04      8.32 o
  -1  10  15        0.19        8.32      7.25 o
   0  10  15        1.73        2.27      3.09 o
   1  10  15       23.91       41.39     14.18 o
   2  10  15       23.69       24.28     10.64 o
   3  10  15       20.47       36.69     13.17 o
   4  10  15       27.48       37.15     14.80 o
  -2  -6  16        0.28       -0.13      4.99 o
  -1  -6  16        0.10        1.83      4.47 o
   0  -6  16       10.59        6.71     10.17 o
   1  -6  16        1.90       -2.84      5.65 o
   2  -6  16        5.78        1.63      3.63 o
   3  -6  16        4.01        2.95      5.34 o
  -4  -5  16        4.76       17.85     11.87 o
  -3  -5  16        2.05        6.40      6.19 o
  -2  -5  16       10.22       19.96      8.77 o
  -1  -5  16        4.96        3.09      4.34 o
   0  -5  16        0.45        2.64      4.06 o
   1  -5  16       24.47       28.58     11.44 o
   2  -5  16        1.43        7.33      7.99 o
   3  -5  16        1.12        1.95      4.38 o
   4  -5  16        0.04        0.34      4.79 o
   5  -5  16        0.13       -0.87      7.33 o
  -5  -4  16        5.94        4.04      3.97 o
  -4  -4  16        2.93       16.88      9.83 o
  -3  -4  16        0.03       -1.43      5.86 o
  -2  -4  16       20.83       15.01      8.56 o
  -1  -4  16        0.26       -0.05      4.06 o
   0  -4  16        3.20        2.42      5.14 o
   1  -4  16       27.72       25.18     11.60 o
   2  -4  16        4.06       -2.09      6.75 o
   3  -4  16        4.94        4.42      4.48 o
   4  -4  16        3.18        9.45      6.05 o
   5  -4  16        0.55        4.64      5.49 o
   6  -4  16        1.10        3.22      9.49 o
  -5  -3  16        1.80       21.40     11.44 o
  -4  -3  16        0.76        5.87      7.42 o
  -3  -3  16       78.62       99.86     18.85 o
  -2  -3  16        7.29        5.97      5.73 o
  -1  -3  16        2.41        6.77      7.84 o
   0  -3  16        0.01        2.90      5.71 o
   1  -3  16       42.32       64.13     17.13 o
   2  -3  16       10.57        6.98     11.02 o
   3  -3  16        9.58       12.96     10.05 o
   4  -3  16       16.90       22.41     12.39 o
   5  -3  16        8.62        5.33      7.08 o
   6  -3  16        5.66        3.02      5.42 o
   7  -3  16        5.21        4.97      7.13 o
  -6  -2  16       11.69       -0.14      6.29 o
  -5  -2  16        0.69       -1.81      5.83 o
  -4  -2  16       12.78       15.18      5.63 o
  -3  -2  16        0.67        3.02      3.62 o
  -2  -2  16        0.94        0.37      2.12 o
  -1  -2  16       19.09       15.54      6.61 o
   0  -2  16       60.13       67.39      9.47 o
   1  -2  16       20.89       34.24     15.35 o
   2  -2  16       31.78       45.46     14.82 o
   3  -2  16        1.44        3.96      5.14 o
   4  -2  16       26.39       20.88     10.30 o
   5  -2  16        0.57       -2.86      5.62 o
   6  -2  16        3.96        6.92      8.17 o
   7  -2  16       12.02       -0.32      4.30 o
  -6  -1  16        3.13        1.06      5.79 o
  -5  -1  16        1.08        0.64      2.47 o
  -4  -1  16        0.16        1.00      6.36 o
  -3  -1  16       41.07       47.84      7.29 o
  -2  -1  16       11.46        7.07      3.12 o
  -1  -1  16       14.47       22.66      5.90 o
   0  -1  16      159.36      174.58     15.42 o
   1  -1  16       23.60       25.62     10.35 o
   2  -1  16        0.36       -2.73      6.18 o
   3  -1  16      109.88      116.23     22.73 o
   4  -1  16       10.98       12.53      9.02 o
   5  -1  16       15.13       18.68      9.41 o
   6  -1  16        1.08       -0.01      4.68 o
   7  -1  16        0.02        9.89      6.66 o
   8  -1  16        5.60       16.28      6.63 o
  -7   0  16        1.65       -9.37      9.37 o
  -6   0  16        1.58        6.17      9.04 o
  -5   0  16        1.22       -0.81      3.45 o
  -4   0  16       17.64       19.42      6.33 o
  -3   0  16        0.17       -1.03      4.43 o
  -2   0  16       38.73       49.50      8.26 o
  -1   0  16       15.39       13.64     20.26 o
   0   0  16      675.75      717.88     35.02 o
   1   0  16        4.13       10.05      5.70 o
   2   0  16      208.50      241.43     30.54 o
   3   0  16        0.67        3.55      3.47 o
   4   0  16       14.62        1.68      4.52 o
   5   0  16        0.00        1.62      4.33 o
   6   0  16        0.03        0.17      6.79 o
   7   0  16        0.80        6.66      4.75 o
   8   0  16       23.29       21.26     10.57 o
  -7   1  16        3.96       -0.65     10.44 o
  -6   1  16        4.51        4.54      7.76 o
  -5   1  16        2.97        1.27      2.55 o
  -4   1  16        0.54       -1.52      3.16 o
  -3   1  16       51.04       51.96     11.19 o
  -2   1  16       13.32       22.26      6.15 o
  -1   1  16      139.44      164.67     15.45 o
   0   1  16      157.83      201.69     26.11 o
   1   1  16       65.72       78.07     16.78 o
   2   1  16      124.93      157.77     24.20 o
   3   1  16        1.76        2.71      2.78 o
   4   1  16        5.96        6.29      4.61 o
   5   1  16        3.35        6.88      7.29 o
   6   1  16       10.39        7.67      3.80 o
   7   1  16       33.96       34.52     12.83 o
   8   1  16        0.34        7.70      5.91 o
  -7   2  16        2.75       11.00      8.92 o
  -6   2  16        0.02        1.75      4.20 o
  -5   2  16       15.71        8.60      4.46 o
  -4   2  16       10.30        3.98      5.25 o
  -3   2  16       74.23       79.23      8.87 o
  -2   2  16        3.37        4.60      3.72 o
  -1   2  16       80.28      110.98     21.38 o
   0   2  16       17.90       28.89     10.60 o
   1   2  16        2.40       20.23     10.11 o
   2   2  16       59.57       68.57     15.02 o
   3   2  16      103.89      113.90     20.92 o
   4   2  16        7.16        7.11      7.08 o
   5   2  16        1.46        3.21      4.88 o
   6   2  16        6.12        0.49      5.52 o
   7   2  16        1.15       -3.93      4.38 o
   8   2  16       19.55       22.63     12.70 o
  -7   3  16        0.05        0.97      3.87 o
  -6   3  16        1.46        4.13      2.75 o
  -5   3  16       24.40       26.16      7.34 o
  -4   3  16       20.37       16.74      8.71 o
  -3   3  16       67.31       60.29      7.40 o
  -2   3  16       25.45       31.89      5.72 o
  -1   3  16       10.82       21.65      8.23 o
   0   3  16        7.18        4.13      3.12 o
   1   3  16       20.33       34.02     10.93 o
   2   3  16       73.67       90.22     17.64 o
   3   3  16       15.76       10.25      6.79 o
   4   3  16       59.53       47.24     14.05 o
   5   3  16        6.30        8.95      7.36 o
   6   3  16       60.44       63.60     17.01 o
   7   3  16        0.47        2.67      5.13 o
   8   3  16        0.28       16.72     10.62 o
  -6   4  16        0.13        6.61     10.12 o
  -5   4  16       10.06       12.86      7.12 o
  -4   4  16        7.40        3.34      3.61 o
  -3   4  16       78.43       70.52      8.10 o
  -2   4  16       56.25       57.07      7.30 o
  -1   4  16       78.48       78.97     11.06 o
   0   4  16        1.52       -2.04      3.59 o
   1   4  16      129.46      130.69     20.67 o
   2   4  16       46.60       32.56     11.44 o
   3   4  16       47.30       39.41     13.15 o
   4   4  16       34.91       60.58     16.13 o
   5   4  16        0.01       -0.11      6.91 o
   6   4  16        6.49        8.58      6.14 o
   7   4  16        7.65       19.06     10.78 o
   8   4  16        6.09       17.02      9.24 o
  -6   5  16        0.09        2.97      3.75 o
  -5   5  16        3.18        1.71      5.06 o
  -4   5  16       20.42       24.34      6.05 o
  -3   5  16       16.67       20.62      5.50 o
  -2   5  16        4.11        9.23      2.90 o
  -1   5  16        8.42       17.40      6.93 o
   0   5  16        2.85       -4.44      4.87 o
   1   5  16       16.30       14.73      6.69 o
   2   5  16        0.01       -8.29      8.29 o
   3   5  16       27.14       35.52     12.20 o
   4   5  16        0.99       -2.13      4.35 o
   5   5  16        2.07        1.45      5.60 o
   6   5  16        0.36      -10.29     10.29 o
   7   5  16        7.60        1.67      4.78 o
  -6   6  16        0.00        0.12      6.69 o
  -5   6  16        6.58        1.60      6.30 o
  -4   6  16       10.16        9.78      7.89 o
  -3   6  16       20.32        4.22      4.39 o
  -2   6  16        3.42        3.31      2.33 o
  -1   6  16        0.51        3.64      2.14 o
   0   6  16        0.36        5.51      4.12 o
   1   6  16        0.56        0.28      3.86 o
   2   6  16        1.07        4.71      3.78 o
   3   6  16       40.88       40.37     12.77 o
   4   6  16        0.14       -0.78      4.01 o
   5   6  16        0.03        1.80      4.23 o
   6   6  16       19.73       23.37     10.72 o
   7   6  16        0.71        3.72      5.60 o
  -5   7  16       11.72        0.26      6.70 o
  -4   7  16       19.32       22.63      9.87 o
  -3   7  16        4.26        4.09      4.33 o
  -2   7  16        2.30        2.93      3.51 o
  -1   7  16       13.97       11.20      5.95 o
   0   7  16        4.51        0.90      3.42 o
   1   7  16        2.50       -2.78      4.02 o
   2   7  16       11.56       13.21      7.92 o
   3   7  16        1.29        3.92      5.62 o
   4   7  16        0.33       -3.51      6.75 o
   5   7  16        7.38       26.05     12.35 o
   6   7  16        0.33        3.44      6.54 o
  -4   8  16        3.95       -2.47      6.38 o
  -3   8  16        0.70       -2.46      5.56 o
  -2   8  16        2.03        3.96      7.81 o
  -1   8  16        6.50       10.80     13.36 o
   0   8  16        2.03       -6.36      6.36 o
   1   8  16        0.00        7.63      6.37 o
   2   8  16        6.60        1.32      6.25 o
   3   8  16        0.37       -0.68      5.62 o
   4   8  16        3.01       -0.38      6.03 o
   5   8  16        3.05        1.40      3.50 o
   6   8  16        0.82       -3.14      5.23 o
  -3   9  16        0.00       -5.20      7.00 o
  -2   9  16       29.39       46.89     15.23 o
  -1   9  16       16.03       26.89     25.12 o
   0   9  16        0.09        1.00      3.80 o
   1   9  16        0.57        0.01      3.15 o
   2   9  16        0.06       -0.07      4.45 o
   3   9  16        0.14       11.63      8.25 o
   4   9  16        4.99        2.20      3.46 o
  -1  10  16        4.45       26.32     13.23 o
   0  10  16        5.71        1.93      3.91 o
   1  10  16        0.03       -1.69      4.14 o
   2  10  16        3.54        6.64      6.24 o
  -2  -5  17        0.57       -3.37      4.90 o
  -1  -5  17        2.32        1.08      3.75 o
   0  -5  17       10.73       -2.27      4.24 o
   1  -5  17        0.80        5.40      6.57 o
   2  -5  17        0.47       -9.94      9.94 o
   3  -5  17        2.15        1.12      9.21 o
  -3  -4  17        6.82       14.06     11.82 o
  -2  -4  17       13.40       16.55      9.14 o
  -1  -4  17        0.72       -2.90      6.24 o
   0  -4  17        0.17       10.37      7.79 o
   1  -4  17       12.62       24.96     10.88 o
   2  -4  17        8.44       14.87     10.27 o
   3  -4  17        8.79        2.71      4.84 o
   4  -4  17        0.54       12.47     10.66 o
   5  -4  17       24.25       24.58     12.43 o
  -4  -3  17        2.04        1.84      4.84 o
  -3  -3  17        2.78        4.98     10.74 o
  -2  -3  17        5.73       16.65      9.34 o
  -1  -3  17        0.57        7.26      6.55 o
   0  -3  17       19.28       20.53     10.35 o
   1  -3  17       25.22       29.73     12.84 o
   2  -3  17       14.04       13.65      9.55 o
   3  -3  17        8.27        4.05      3.74 o
   4  -3  17        1.11        1.07      6.19 o
   5  -3  17        0.60        5.82     10.58 o
   6  -3  17        1.05       11.72     10.23 o
  -5  -2  17        6.47        5.71      5.58 o
  -4  -2  17        0.24        9.61      9.17 o
  -3  -2  17        0.68        3.54      3.52 o
  -2  -2  17        0.90        6.81      5.84 o
  -1  -2  17        0.91       -3.99      6.69 o
   0  -2  17       45.41       45.33     14.23 o
   1  -2  17       29.83       38.19     13.17 o
   2  -2  17       18.94       26.17     11.84 o
   3  -2  17        4.53       -7.48      7.48 o
   4  -2  17       14.45        6.94      4.85 o
   5  -2  17        3.59       13.95     12.22 o
   6  -2  17        4.72       -3.64      4.90 o
  -5  -1  17        4.64       -3.98      5.33 o
  -4  -1  17        0.11       -1.82      4.06 o
  -3  -1  17       13.08       11.65      4.51 o
  -2  -1  17       23.82        9.77     11.08 o
  -1  -1  17       37.28       41.97      7.71 o
   0  -1  17        0.17       10.71      5.21 o
   1  -1  17       14.20       11.68      8.69 o
   2  -1  17        0.14        1.13      4.65 o
   3  -1  17       22.49       22.34     10.89 o
   4  -1  17        1.15       -2.82      4.79 o
   5  -1  17        1.91       11.88     11.08 o
   6  -1  17        2.56        4.76      6.94 o
   7  -1  17        6.61        2.63      8.15 o
  -6   0  17       19.50       17.81      8.08 o
  -5   0  17        0.33       -0.09      3.38 o
  -4   0  17       14.62       13.94      7.26 o
  -3   0  17        0.00       -0.36      3.10 o
  -2   0  17       29.05       24.56      6.04 o
  -1   0  17        2.11        8.49      4.61 o
   0   0  17       81.37      106.06     13.32 o
   1   0  17        2.50        7.42      5.44 o
   2   0  17      244.14      292.32     35.17 o
   3   0  17        0.02        5.22      5.34 o
   4   0  17        1.38       -6.49      6.49 o
   5   0  17        0.06        1.01      3.75 o
   6   0  17       38.67       54.08     11.89 o
   7   0  17        0.03       -0.08      5.63 o
  -6   1  17        2.20       -2.37      3.54 o
  -5   1  17        0.06       -1.15      3.54 o
  -4   1  17        1.20        4.91      3.63 o
  -3   1  17       58.15       53.36     15.28 o
  -2   1  17       23.87       11.19      5.25 o
  -1   1  17       24.07       30.95      7.66 o
   0   1  17       40.10       48.57     10.71 o
   1   1  17       33.59       43.50     13.48 o
   2   1  17       13.84       13.39      8.36 o
   3   1  17      106.27      100.67     14.67 o
   4   1  17        0.01        3.43      4.84 o
   5   1  17        3.93        0.39      3.26 o
   6   1  17       15.85       14.84      7.66 o
   7   1  17       13.15        9.77      5.76 o
  -6   2  17        8.26        2.40      4.10 o
  -5   2  17        0.10       -3.14      3.49 o
  -4   2  17        1.03       -2.66      6.48 o
  -3   2  17       19.88       24.03      5.08 o
  -2   2  17        1.06        0.34      2.88 o
  -1   2  17        1.42        7.10      5.80 o
   0   2  17      102.71      116.21     19.72 o
   1   2  17        0.37        4.02      5.75 o
   2   2  17       65.56       62.62     15.74 o
   3   2  17        0.07        8.63      7.22 o
   4   2  17       18.31       19.79      8.33 o
   5   2  17        0.28        3.90      5.32 o
   6   2  17        9.91       12.41      7.13 o
   7   2  17       14.96       12.70      8.81 o
  -6   3  17        0.82       -2.58      4.53 o
  -5   3  17       17.88       11.43      7.40 o
  -4   3  17       15.63        9.80      3.74 o
  -3   3  17        3.02        1.43      2.83 o
  -2   3  17       23.57       26.01      5.56 o
  -1   3  17        0.14        8.23      6.08 o
   0   3  17       31.49       35.29     11.07 o
   1   3  17        7.34       11.00      7.02 o
   2   3  17       56.46       65.90     15.20 o
   3   3  17       83.50       81.11     17.61 o
   4   3  17        0.97       -0.45      3.88 o
   5   3  17        5.93        5.97      5.83 o
   6   3  17        2.69        4.11      4.60 o
   7   3  17        3.44       -0.65      3.41 o
  -6   4  17        2.53       -0.64      3.23 o
  -5   4  17        9.08       11.00      5.48 o
  -4   4  17        9.29        6.54      6.69 o
  -3   4  17       57.22       65.30     10.02 o
  -2   4  17        6.06       11.30      4.13 o
  -1   4  17        0.96        4.22      6.52 o
   0   4  17       17.66       13.76      6.09 o
   1   4  17        9.78       10.51      6.34 o
   2   4  17       11.17       16.42      8.02 o
   3   4  17        2.50        6.98      5.93 o
   4   4  17        4.15       15.03      9.99 o
   5   4  17       16.25        5.74      6.13 o
   6   4  17        0.52       -0.74      5.69 o
   7   4  17        0.63        2.89      4.52 o
  -5   5  17        0.68        0.55      2.78 o
  -4   5  17        2.95        3.46      7.88 o
  -3   5  17       14.78       21.10      5.97 o
  -2   5  17        2.99        6.58      3.39 o
  -1   5  17        1.15        7.15     17.70 o
   0   5  17        7.69        6.35      5.25 o
   1   5  17       13.25        8.47      5.16 o
   2   5  17       19.25       23.66      9.84 o
   3   5  17        1.01        0.63      4.02 o
   4   5  17        4.85       -0.25      5.15 o
   5   5  17        0.02       -2.58      3.55 o
   6   5  17       11.43       25.33     11.57 o
   7   5  17        0.85        9.32      6.86 o
  -5   6  17        0.02       -4.85      9.34 o
  -4   6  17       16.41        8.24      7.34 o
  -3   6  17        0.00       -4.75      4.86 o
  -2   6  17       21.37       18.04      5.86 o
  -1   6  17       26.72       18.17      6.38 o
   0   6  17        0.95        8.22      4.94 o
   1   6  17        0.21        0.24      4.61 o
   2   6  17       77.27       64.76     15.64 o
   3   6  17        0.08        2.64      3.68 o
   4   6  17        0.21       -5.20      5.20 o
   5   6  17        5.44       -0.23      4.31 o
   6   6  17        2.04       -0.56      6.19 o
  -4   7  17        8.77        8.13      5.72 o
  -3   7  17        5.57       12.01      8.24 o
  -2   7  17        0.48       16.01     11.20 o
  -1   7  17        8.58       12.72     15.07 o
   0   7  17        0.11        2.07      4.12 o
   1   7  17        0.40       -2.87      3.34 o
   2   7  17       18.99       19.20      8.56 o
   3   7  17       11.24       27.67     10.95 o
   4   7  17       15.53       25.80     11.68 o
   5   7  17       11.33       14.98     10.79 o
  -3   8  17       10.86       15.02      9.85 o
  -2   8  17       24.57       36.64     13.45 o
  -1   8  17        4.58        6.55     10.14 o
   0   8  17        1.52        0.89      4.16 o
   1   8  17        5.48        6.35      5.46 o
   2   8  17        0.47        3.37      5.41 o
   3   8  17        2.65        1.30      3.83 o
   4   8  17       34.61       69.43     18.31 o
  -2   9  17       27.76       19.77     10.08 o
  -1   9  17        6.23       24.46     13.80 o
   0   9  17        0.89       24.28     10.77 o
   1   9  17        0.67       -5.34      5.34 o
   2   9  17        0.85        2.91      4.53 o
   3   9  17        1.25       10.08      7.91 o
  -1  -4  18        1.82        5.61      6.18 o
   0  -4  18        0.10        4.85      5.90 o
   1  -4  18        0.36        0.28      4.50 o
   2  -4  18        0.01        2.55      4.73 o
   3  -4  18       29.81       53.58     17.39 o
  -3  -3  18        1.56        0.21      7.44 o
  -2  -3  18        0.34       -2.98      4.29 o
  -1  -3  18       11.18       10.51      6.92 o
   0  -3  18        2.86        2.14      6.47 o
   1  -3  18        1.63        0.41      4.61 o
   2  -3  18        1.75       21.83     10.70 o
   3  -3  18        0.60        1.57      4.47 o
   4  -3  18        0.39       30.83     13.54 o
  -4  -2  18        1.79        2.99      5.17 o
  -3  -2  18       28.97       35.56      9.76 o
  -2  -2  18        5.45        8.35      7.13 o
  -1  -2  18        2.60       10.19      8.83 o
   0  -2  18        8.16        4.35      7.00 o
   1  -2  18       14.22       21.29      9.38 o
   2  -2  18        2.58       10.31      7.21 o
   3  -2  18       25.43       21.95     11.57 o
   4  -2  18        0.11       -1.07      4.59 o
   5  -2  18       16.46       45.03     17.70 o
  -4  -1  18        9.39       14.75      7.74 o
  -3  -1  18        9.19       16.73     11.34 o
  -2  -1  18       24.47       13.92     12.93 o
  -1  -1  18        6.91        9.68      6.84 o
   0  -1  18       32.30       22.17      6.49 o
   1  -1  18        2.33        2.56      7.08 o
   2  -1  18        0.47        1.80      5.64 o
   3  -1  18        1.12       -4.44      4.44 o
   4  -1  18       13.08        5.38      5.28 o
   5  -1  18        6.07       13.48      9.03 o
   6  -1  18        7.03        8.05      6.89 o
  -5   0  18        0.19       -0.67      3.81 o
  -4   0  18        0.92        0.09      3.03 o
  -3   0  18        2.08        7.18      4.34 o
  -2   0  18      184.58      220.69     18.84 o
  -1   0  18        0.14        1.14      6.21 o
   0   0  18       22.68       42.99     12.51 o
   1   0  18        0.02       -2.96      3.88 o
   2   0  18       27.68       43.48     14.97 o
   3   0  18        2.76       -2.90      5.82 o
   4   0  18        4.10        9.04      7.05 o
   5   0  18        0.40       -1.38      3.97 o
   6   0  18        0.01        1.45      4.89 o
  -5   1  18        2.18        3.53      2.75 o
  -4   1  18        6.63        7.99      5.29 o
  -3   1  18       15.89       21.98      6.40 o
  -2   1  18        0.37       -1.63      5.03 o
  -1   1  18       42.16       34.90     11.13 o
   0   1  18        3.11       12.67      6.34 o
   1   1  18       51.74       61.15     15.61 o
   2   1  18        1.84        0.67      4.30 o
   3   1  18        2.22        2.88      3.99 o
   4   1  18        1.40        2.90      5.12 o
   5   1  18       12.16       11.37      7.47 o
   6   1  18        5.64        3.82      4.93 o
  -5   2  18        3.06       -4.27      4.97 o
  -4   2  18        6.29       11.02      4.49 o
  -3   2  18        4.42        9.21      6.49 o
  -2   2  18        0.12        3.09      5.76 o
  -1   2  18        0.38        1.73      2.67 o
   0   2  18       22.48       33.60     10.99 o
   1   2  18       28.78       39.34     12.32 o
   2   2  18       22.05       15.38      8.36 o
   3   2  18        5.80        7.76      6.92 o
   4   2  18       14.20       21.27      9.52 o
   5   2  18        0.36        9.00      6.59 o
   6   2  18        1.11        2.90      8.26 o
  -5   3  18        0.08        5.19      5.61 o
  -4   3  18        9.36        4.18      7.52 o
  -3   3  18       41.78       39.70      8.64 o
  -2   3  18        4.74        2.06      3.27 o
  -1   3  18        1.68        9.93      6.99 o
   0   3  18       14.53        8.91      4.91 o
   1   3  18       68.71       55.13     14.29 o
   2   3  18        1.47        4.52      4.90 o
   3   3  18        0.07       -1.72      5.63 o
   4   3  18       19.40       16.38      9.14 o
   5   3  18        4.96       11.48      8.29 o
   6   3  18        7.76       10.98      8.51 o
  -5   4  18       12.55        2.49      4.99 o
  -4   4  18        9.58       -2.51      4.64 o
  -3   4  18        1.65        3.84      4.36 o
  -2   4  18       13.85       15.98      4.60 o
  -1   4  18        0.96        6.69     10.46 o
   0   4  18        2.59        0.60      5.60 o
   1   4  18       22.47       23.05      9.72 o
   2   4  18       12.44        8.04      6.32 o
   3   4  18        7.16       13.82      9.28 o
   4   4  18        2.96        2.39      5.53 o
   5   4  18        5.57        8.17      8.55 o
   6   4  18        1.67       -6.29      6.29 o
  -4   5  18        0.37       -0.04     10.36 o
  -3   5  18        3.18        3.73      7.00 o
  -2   5  18        1.32        4.30      2.77 o
  -1   5  18        2.44        7.64      4.11 o
   0   5  18        7.23        9.43      5.75 o
   1   5  18       18.70       23.44      8.81 o
   2   5  18        2.57        3.42      3.97 o
   3   5  18        1.02        0.72      3.08 o
   4   5  18        0.05       -4.68      4.68 o
   5   5  18        3.46       10.97      7.47 o
   6   5  18        8.34       11.47      9.04 o
  -4   6  18       13.32       20.71     10.66 o
  -3   6  18        0.29        1.27      3.96 o
  -2   6  18        0.62       16.42     10.40 o
  -1   6  18        2.30        9.71      5.42 o
   0   6  18        2.60        5.77      6.09 o
   1   6  18       22.04       20.64     10.11 o
   2   6  18        0.42       -0.64      5.01 o
   3   6  18       23.06       18.14      7.47 o
   4   6  18        0.90        2.55      6.70 o
   5   6  18        0.30        3.50      3.74 o
  -3   7  18        0.83        7.15      7.32 o
  -2   7  18        1.56        5.46      6.30 o
  -1   7  18        6.66       12.52      8.68 o
   0   7  18        3.17       -3.23      3.23 o
   1   7  18        9.69       25.02     10.72 o
   2   7  18       19.39       18.37      9.40 o
   3   7  18        5.68        5.45      6.73 o
   4   7  18        0.25        0.89      5.59 o
  -1   8  18       16.45       35.96     15.00 o
   0   8  18        1.14        2.22      3.73 o
   1   8  18        0.03        2.46      2.59 o
   2   8  18        8.38       22.44     11.07 o
   3   8  18        1.06        7.80      7.42 o
   0  -3  19        4.54       12.42      9.11 o
   1  -3  19        2.60        4.35      7.08 o
   2  -3  19       12.71       42.10     15.60 o
  -2  -2  19       15.86       16.97     10.55 o
  -1  -2  19        2.48        4.78      6.22 o
   0  -2  19        0.79      -10.04     10.04 o
   1  -2  19        5.35        7.05      5.79 o
   2  -2  19        8.15        5.27      8.34 o
   3  -2  19        3.45       -8.72      8.72 o
   4  -2  19        6.03       13.10     10.58 o
  -3  -1  19        4.49       38.80     14.77 o
  -2  -1  19        6.46        5.53      6.13 o
  -1  -1  19       31.35       29.53     12.24 o
   0  -1  19       16.70       14.19      9.15 o
   1  -1  19       46.49       59.98     17.82 o
   2  -1  19        0.03       -6.04      8.65 o
   3  -1  19        0.26        1.02      5.34 o
   4  -1  19        0.07        3.44      8.03 o
  -3   0  19        0.09        1.16      4.58 o
  -2   0  19       28.78       46.29      9.09 o
  -1   0  19        1.64        8.18      6.23 o
   0   0  19      154.81      222.05     19.51 o
   1   0  19        0.69       11.48      6.68 o
   2   0  19        0.25        0.94      4.27 o
   3   0  19        1.07        4.59      6.80 o
   4   0  19        9.32       12.37      4.84 o
   5   0  19        0.13       -2.30      4.22 o
  -4   1  19        0.68        0.70      4.25 o
  -3   1  19        2.90        5.10      9.80 o
  -2   1  19       21.89       22.07      9.08 o
  -1   1  19       34.69       62.90     14.26 o
   0   1  19       26.07       49.98     13.32 o
   1   1  19       37.86       63.03     16.89 o
   2   1  19        0.17        3.47      5.77 o
   3   1  19        0.79        9.21      8.05 o
   4   1  19        7.93       17.40      9.92 o
   5   1  19        1.41       -3.19      5.62 o
  -4   2  19        3.67        4.65      3.31 o
  -3   2  19       21.57       20.52     17.65 o
  -2   2  19       18.55       24.85      6.46 o
  -1   2  19        0.12        7.26     11.61 o
   0   2  19        7.30       15.35      7.16 o
   1   2  19       32.11       36.62     12.66 o
   2   2  19       10.30        8.91      7.77 o
   3   2  19       16.02       26.93     12.01 o
   4   2  19        0.01       -4.78      6.15 o
   5   2  19        7.61       13.23      8.65 o
  -4   3  19        7.62        9.60     11.96 o
  -3   3  19        0.03        1.81      7.50 o
  -2   3  19        2.75        1.05      4.23 o
  -1   3  19        4.64        8.47      4.60 o
   0   3  19       20.56       32.42     17.05 o
   1   3  19        0.01        7.40      6.34 o
   2   3  19        1.37        2.84      4.64 o
   3   3  19        3.13        9.84      7.66 o
   4   3  19        4.03        9.61      8.19 o
   5   3  19       11.15       23.11     11.13 o
  -3   4  19        3.22        0.86      2.88 o
  -2   4  19       22.85       37.62      8.86 o
  -1   4  19        0.33        2.55      2.95 o
   0   4  19        1.10       12.27     16.98 o
   1   4  19       12.09        5.48      7.78 o
   2   4  19        1.55        4.60      4.84 o
   3   4  19       16.48       14.27      8.43 o
   4   4  19        4.09       11.32      8.93 o
   5   4  19       22.11       40.79     14.53 o
  -3   5  19        4.72        8.33      6.87 o
  -2   5  19        4.86        1.64      2.97 o
  -1   5  19        0.20        4.67      5.82 o
   0   5  19        9.06       -0.26      3.52 o
   1   5  19        5.17       14.63      7.52 o
   2   5  19        0.00       -0.47      5.30 o
   3   5  19        1.52        1.60      4.03 o
   4   5  19        3.80        3.84      4.35 o
  -2   6  19        0.27        4.99      7.50 o
  -1   6  19        1.22        3.82      7.55 o
   0   6  19       10.73        5.81      6.60 o
   1   6  19        3.86        6.55      5.55 o
   2   6  19        5.22        2.43      3.43 o
   3   6  19        5.51        7.31      7.18 o
   4   6  19        3.76        0.62      3.41 o
  -1   7  19       13.59       36.57     14.41 o
   0   7  19        0.86        3.42      4.64 o
   1   7  19        4.55        8.58      7.62 o
   2   7  19        5.55        3.24      3.06 o
   0  -1  20        0.00       10.96      9.21 o
   1  -1  20        6.15        8.85      7.51 o
   2  -1  20        1.96        8.68      8.21 o
  -1   0  20        0.04        4.08      3.30 o
   0   0  20       43.38       86.11     13.07 o
   1   0  20        0.24       13.33      6.59 o
   2   0  20       19.04       29.00     13.82 o
   3   0  20        0.05        6.71      8.93 o
  -2   1  20        0.49       -8.71      8.71 o
  -1   1  20        0.59       12.26      8.38 o
   0   1  20        6.82       18.43      8.93 o
   1   1  20       52.11       76.00     21.43 o
   2   1  20        0.69        8.35      6.92 o
   3   1  20        3.60        0.28      3.79 o
  -2   2  20       15.91       27.47      6.63 o
  -1   2  20        2.83        8.90      5.25 o
   0   2  20        2.07       12.27      5.80 o
   1   2  20        5.38       16.50      8.86 o
   2   2  20        0.60       11.95      8.09 o
   3   2  20        4.31        4.42      4.93 o
   4   2  20        4.95        1.18      4.62 o
  -2   3  20       18.64       31.38      8.23 o
  -1   3  20        5.39        2.08      7.74 o
   0   3  20        4.08        8.47      7.95 o
   1   3  20        0.48        0.19      3.42 o
   2   3  20        6.75       12.00      7.23 o
   3   3  20        0.81        3.89      6.03 o
  -2   4  20       21.71       32.76      8.04 o
  -1   4  20        3.70       11.51      6.22 o
   0   4  20        0.28        5.23     12.73 o
   1   4  20        0.31       -2.25      3.49 o
   2   4  20        0.38       -2.46      6.65 o
   3   4  20       23.66       18.52      8.87 o
  -1   5  20        1.38       -5.26     12.81 o
   0   5  20        1.42        5.59     12.46 o
   1   5  20        1.36       -4.85      7.16 o
   2   5  20        0.88        4.26      6.05 o
 
